# Supplementary material for: Insights Into Sexual Maturation and Reproduction in the Norway Lobster (Nephrops norvegicus) via in silico Prediction and Characterization of Neuropeptides and G Protein-coupled Receptors
Source: Front Endocrinol (Lausanne). 2018 Jul 27;9:430. doi: 10.3389/fendo.2018.00430 (PMC6073857; doi:10.3389/fendo.2018.00430)
Supplement: Supplementary Material S3 — GenBank accession number and all used sequences in this study. [file Data_Sheet_3.xlsx]

## Sheet: GnRH superfamily
SeqName	NCBI Identifier (If applicable)	7TM Sequence
Aedes_aegypti_ACPR	XP_001653920	NLSVVITLFRSRRHRRSRVSLMICHLAVADLMVAFIMIPLEVGWRITVQWHAGNVACKVFLFMRAFCLYLSSNVLVCVSLDRCFAVIYPLRVSAARKRGKIMLGGAWFIAFANAIPQSIIFRVQHHPNVPDFTQCVTFGFFTTPAMETAYNLFCVVAMYFMPLMVISAAYTVILCEISNRSREKETSDTSHTGGMRLRCNDLTHIERARQRTLRLTITIVVVFVWCWTPYVVMTLWYMFDRESALKVDGAIQDGLFLMAVSNSCMNPLVY
Anopheles_gambiae_ACPR	ABX52399.1	NLSVVITLFRSRRHRRSRVSLMICHLAVADLMVAFIMIPLEVGWRITVQWHAGNVACKVFLFMRAFCLYLSSNVLVCVSLDRCFAVIYPLRVSAARKRGKIMLGGAWFIAFVNAMPQSIIFRVQQHPQVPGFTQCVTFGFFATPGLETAYNLFCVIAMYFLPLMIISGAYTVILCEISNRSREKETSDSNSTGTMRLRCNDLTHIERARQRTLRLTITIVVVFVWCWTPYVVMTLWYMFDRESAAKVDVAVQDGLFLMAVSNSCMNPLVY
Bombyx_mori_ACPR1	NP_001127726.1	NVAVLISLLRNRRRKSRVSLLMTHLVIADMIVIFYFIPLEIGWRKTNAWLAGNVACKFLQVFRGFGLYLSSNVLVCISVDRFFAIIYPLRLAIARKRSKMMLYVAWAFALLLSLPQSAVFRVMEHPQIPDFKQCVSFEAFSNHQQELAYNVICLSAMYFVPLLVITICYLCIFYKISRNSKQNSEKEPPSNSRRVILRRSDQRPLVRARRRTLRMTVTIVTVFACCWFPYATMTLWYMLDWESAMRVPKRLQDFFFIMAVSNSCMDPLVY
Bombyx_mori_ACPR2	NP_001127745.1	NIAVLVKLAKPRRRKSRVDMLMTHLALADVCVTCGVIPLEIGWKYTNAWLGGNFLCKLLLVLRAFGLYLSSNVLVCISIDRFFAVIYPLRLPEAKRRSRQMLYCAWVGALACSLPQSMVFRVKHHPRVIGFEQCVSFDAFNSYEQEVAYNVFCMCAMYFLPLIVITVCYVCIFCEIRKSSKELGDKYHSGLKPVRLRRSDRSLLERARRRTLRMTVTIVSVFALCWLPYAIMAMWYMVDRESASKVSRRIQDLLFAMAVSNSCMNPLVY
Culex_pipiens_ACPR	XP_001842868.1	NLSVVITLFRSRRHRRSRVSLMICHLAVADLMVAFIMIPLEVGWRITVQWHAGNVACKVFLFMRAFCLYLSSNVLVCVSLDRCFAVIYPLRVSAARKRGKIMLGGAWFIAFANALPQSIIFRVQQHPQVPGFTQCVTFGFFRTPGMETAYNLFCVIAMYFMPLMIISAAYTVILCEISNRSREKETSDTSHTGGMRLRCNDLTHIERARQRTLRLTITIVVVFVWCWTPYVVMTLWYMFDRESAIKVDGAIQDGLFLMAVSNSCMNPLVY
Nasonia_vitripennis_ACPR	NP_001164571	NLTVFLTLWRGRYRKSRISLMICHLSIADLLVAFFTIPIEIGWRLTVQWIAGNYACKLFLFLRAFGLYLSNNILICVSLDRYFAVLYPLRVNDARRRGKFMLSVAWFFSVLYAIPQSIVFHVENHPHHKNFTQCVTFGAFPSDLVENTYNVFCVLTMYFIPLAIICWVYLKILCEISSKSRDNKPAGSNGTLESSNSNQGSRMRLRRSDMSSIERARSRTLKMTIIIVVAFIFCWTPYITMNLWYVIDKKSAKEVNEMVQESLFIMAVGNSCANPLVY
Strigamia_maritima_ACPR	from WGS, AFFK01021969.1 and AFFK01021968.1	NLTVLITLLKNRRRRSRINMMILHLAVADLIVTFIMIPLEMGWRLTVQWVAGEVACRTFLFLRAFGLYLSSMVLVCVSLDRYFAILHPLKVNDAQRRGKIMLLFAWTISILCSVPQSVVFHVQRHPDYPFFEQCVTFNSFPTDNHELAYNMFCMLAMYGVPLLVIVFVYTRILCEISNKSRETRDELERDGRIRGRFRLRRSDMTNIERARARTLRMTIIIVIAFIWCWTPYFVMTMWYMFDRESATQVNQNSVDERLQESLFMFAVSNSCVNPLVY
Tribolium_castaneum_ACPR	ABX52400.1	NLTVFISLFRSRHRKSRISLMIRHLAIADLIVTFIMIPIEVGWRLTGKWIAGNVACKVFLFLRAFGPYLSSNVLVCVSLDRYFAVLHPLRVNDARRRGKIMLAFAWGTSFVYCIPQSFVFRVRAHPKYPNYEQCVSFGFFENTAQEIAYNLMCVMCMYFIPLFVIIVAYTAIMCEISKNSKETKGESYRTSNGRMRLRRSDISNIERARSRTLRMTITIVAVYVWCCTPYVIITMWYMFDRASATSLPXWLQDTFFMMVVSNSCMNPIV
Acyrthosiphon_pisum_AKHR	XP_003245941.1	NITVLTIILKRRRKAGTRIHAMLMHLAIADLLVTFLMMPLEITWAWTVQWVLGDPLCRIMSFFRIFGLYLSSFILICISVDRYLAVLQPMRLYQMDRRGKLMIAVAWIASVVCSLPQTYIFHVERHPNATWYEQCVTYNAFSSKLHELAYLYFGMFMMYWLPLIVILFCYASIIIEIYRRSRESICDNVRRLGFLGRAKSRTLKMTIIIVIVFVVCWTPYYIMAIWYWTDHKSAQMVDQKVQHALFMFACTNSCMNPIVY
Aedes_aegypti_AKHR	XP_001655248	NITVLALLIKRRLKSHSRIDMMLTHLAIADLLVTFLMMPLEIGWAATVQWRAGDIMCRVMAFFRTFGLHLSSFVLVCISVDRYYAVLQPLNLSKSRGKIMILIAWAMATLCSAPQPFIFHVEIHPNHTWYEQCVTYNTFSNDNYHTVYNILVMMFMYALPLLTIICSYASIYMEIFRHSRMPNSEGFRRSSIDVLGRAKRRTLKMTITIVMAFVICWTPYYVMSVWYWLDQKSAENVDQRVQKGLFLFACTNSCMNPIVY
Anopheles_gambiae_AKHR	ABD60146.1	NLTVLSILAQRKVRASSRINIMLAHLAIADLLVTFLMMPLEIGWAYTVRWTAGDLMCRVMAFFRTFGLYLSSFILICISVDRYFAVLKPLKVHEHRAVLMIAAAWIMSGLCSLPQAFIFHLEGHPNITGYQQCVTYHYFEEEIYQIIYNVLVMCLMYTFPLIVILYCYGSIYYEIFSRTNPRNLESFRRSSIDVLGRAKRKTLRMTIMIVIVFVVCWTPYYVMSLWYWLDKESAKNVDQRIQKGLFLFASTNSCMNPVVY
Apis_mellifera_AKHR	NP_001035354.1	NTTVLILITCRKRVSKSRIHIMLMHLAIADLLVTFLMMPLEIGWAITVSWKAGDVMCRIMAFFRMFGLYLSSFVLVCISMDRYYAVIKPLQLWDVDKRGKIMLSFAWIGSVVCSLPQTIVFHLETHPNVTWYSQCVTFNAFPTYTHEITYSLFGMIMMYWFPLVVIIYTYTSILLEIRRRSKKSEDDKIRRSSIGFLTRAKIRTLKMTVIIIAVFFICWTPYYVMSLWYWIDRNSAYKIDQRIQKGLFLFACTNSCMNPIVY
Aplysia_californica_AKHR	XP_012941361.1	NLTVFITLFRNRGVKSRINMFIMHLAIADLIVTFMMLPLEIAWHSTVAWKAGDAVCRLLMFFRAMGFYLSSCILVSISLDRYFAIMKPLSISDAGNRSKMMLTISWFLSIVASIPQSIIFHVERHPKYKWFEQCVTFNFFPTPEHELAYNLFSIIALYGLPLVIITSSYCVILVRISKKSRQSKDEMRISGYDGTPAEQGGLRRSGIGNIERARSRTLKMTLVIVGAYVLCWTPYFVISAWYYFDRTSAVKIDGKVQRGLFLFAVSNSCINPIVY
Bombyx_mori_AKHR	NP_001037049.1	NLTVLYQLVRRRRAKRASRLDILLMHLAVADLMVTFLMMPLEIAWAGTVQWFAGDLMCRVMMFTRTFGLYLSSFVLICIAVDRYYAILKPLNVTWEATVRRAIIVAWVCAGLASLPQSFIFHVEEHPEVKGYNQCVSYGSLPTEKHEFAYFLVNMILMYVIPLVSTLYCSCAALFEIIRRANTANDKMRRSGIGLLGRARARTLKMTVTIVLVFFTCWSPYYCYCLWYWIDKESIKNLDPALQKAMWLFSCTNSCANPIVY
Culex_pipiens_AKHR	from WGS, AAWU01041683.1	TFLMMPLEIAWAWTVQWVAGDIMCRLMAFFRTFGLYLSSYVLVCISVDRYFAVLQPLKLSKARGKIMIIGAWMFSTVCSSPQALVFHVEPHPKVSWFLQCVTYNSWNGNYQFIYNILGMVFMYALPLLTIICSYASIYMEIFRHSRMPNSDGFRRSSIDVLGRAKRRTLKMTITIVTVFAICWTPYYVMSVWYWLDASSAYSVDQRVQKGLFLFACTNSCMNPIVY
Daphnia_pulex_RPCHR	ACD75498	NITVLVNLIKRRHISNPRVNIMLTHLAIADLLVTLLLMPIEIGWAATVQWRAGDFSCRMLAFFRTFGLFLSSFVLVCISIDRFGAILQPMKLDYWKRRGRFMLAIAWACSVICSLPQVFVFHVKAHPEYPWYEQCVTFDSFPTKAHEISYAAFGMMMVYVLPLAVFVFTYSSILCEISRRSKEAVGQEEGIRRVTVGTLGRARIKTVKMTLVIISVFIFCWTPYNIMSIWFWCDRDSALQVDQRIQKGLFLFACTNSCFNPMVY
Drosophila_melanogaster_AKHR	AAC61523.1	NSTVLYLLTKRRLRGPLRIDIMLMHLAIADLMVTLLLMPMEIVWAWTVQWLSTDLMCRLMSFFRVFGLYLSSYVMVCISLDRYFAILKPLKRSYNRGRIMLACAWLGSVVCSIPQAFLFHLEEHPAVTGYFQCVIFNSFRSDFDEKLYQAASMCSMYAFPLIMFIYCYGAIYLEIYRKSQRVLKDVIAERFRRSNDDVLSRAKKRTLKMTITIVIVFIICWTPYYTISMWYWLDKHSAGKINPLLRKALFIFASTNSCMNPLVY
Nasonia_vitripessnis_AKHR	NP_001161243.1	NITVLALLLRRRGNAARTRINTMLIHLAIADLLVTFLMMPLEIGWAATVSWKAGDAMCRIMSFFRMFGLYLSSFILICISVDRYHAVLRPLQMIDIDRRGRFMIAGSWICSALCSAPQMVVFHVEAHPTFTWYEQCITFNTFPSFTHELTYSLFGMVMMYWFPLIVIIYTYTSILAEMYRRSKDTTSDRIRRSSLGFLGRARVRTLKMTIIIVLVFFICWTPYYVMSLWYWIDSVTATKVDLRIQKALFLFACTNSCMNPIVY
Strigamia_maritima_AKHR	from WGS, AFFK01020326.1	NLSVLVSLVFRRRKKKSLVDLMLIHLAVGDLLVTFVMMPLEIAWAATVSWWAGDAMCRIFAFFRTFGLFLSSFVLVCISIDRYFAVLHPMAIYYSYRRGKLMLIGAWIMSTICSIPQIIVFHVERHGQITWFEQCVTFNSFPSRIYELAYYMFGMIAMYGLPLVVIIVSYGAILIEISMKSHEYKEQVQSSALGECRLRRSGFGNLSRARTKTLKMTVLIVAVFVMCWTPYYVMCLWYWFAPESAKQVDPRIQKALFLFASSNSCMNPIVY
Tribolium_castaneum_AKHR	NP_001076809	NTTVLVLIVKRRRKTPSRINTMLMHLAIADLLVTFLMMPLEIGWASTVSWYAGDAMCRIMMFFRMFGLYLSSFILVCISVDRFYAVLKPLYLRALDRRDKFMLLGAWLGATLCSIPQMVVFHVESHPNITWYQQCVTYNVFPTYAHELTYLLFGMVMMYALPLAVIIFSYASILLEIRRRTRNPYGDSVTRSSLAFLGKAKVRTLKMTIIIVLVFFVCWTPYYVMCIWYWLDRESAKNVDQRIQKALFLFACTNSCMNPVVY
Aedes_aegypti_CRZR	from WGS, AAGE02020874.1 and AAGE02020871.1	NIATMWSIRKNRKSRRLARHNWSAIYSLIFHLSIADLLVTVFCIIGEAAWSYTVEWVAGTVACKLFKLLQMFSLYLSTYVLVLIGVDRWVAVKYPMKSLNTARRCHRFLCGAYSLSFLLSIPQWMIFRVAKGPFLEDFYQCVTHGFYTDRWQEQLYTTFTLVFMFIIPLLILIGTYLSTFRTISSSEKIFRIETSAVDRSYYRRSDTNRQRLIHKAKMKSLRISVVIVVVFIVCWTPYYIMMLIFMFLNPTERLGEDLQTGIFFFGMSNSLINPLIY
Anopheles_gambiae_CRZR	AAQ67361.1	NVATMWNIQKNRKSRRVTRHNWSAIYSLIFHLSIADVLVTGFCLIGEAAWYYTVDWVAGNLFCKLFKLCQMFSLYLSTYVLVLVGVDRWVAVKYPMKSLNTARRCHRFLFVAYLLSFLLSTPQWMIFRVAKGPFVEDFYQCVTHGFYTDRWQEQLYTTFTLVFMFIIPLLILIGTYLSTFMTISSSEKIFRIDTSAVDRTTYYRRSDTNRQRLIHKAKMKSLRISVVIVVAFVVCWTPYYIMMLIFMFLNPTERFGEDLQSGIFFFGMSNSLINPLIY
Apis_mellifera_CRZR	NP_001137393.1	NLATIYSIVRCRRRHHSWSAIYTLILQLAVADLFVSVFCIGGEAMWNYTVEWIWGNVACKLFKFFQVFSLYLSTFVLVLIGVDRFFAIRYPMKGMNTADRCLKFIVAAWILSFVLSLPQIIIFRVVQGPFVEKFEQCVTYGFYTEPWQEQLYVSFGLFSMFLLPLGILIATYVFTIITISRSERMFKVKLANNDICHVNGDVNRRKLMYRAKAKSLRISIVIVTAFIFWWTPYYTMMIIFMFSCPDKHVSDELQNIIFFFGMSNSLVNPLIY
Bombyx_mori_CRZR	NP_001127719.1	NVATIISIRRSKRCRGRARPSWTAIYSLIFQLSIADLLVTIFCIAGEAAWSFAVQWYAGNIGCKLFKFLQMLALYLSTFVLVLIGVDRWLAVKYPMKSMATATRSGRLVIIAWVLSVILSIPQAVVFRVAKGPFFEEFHQCVTHGFYTERWQEQAYTTLSLVFMFILPLIILVSTYVSTVRTIAQSEKVFKPEVRRQEKYFTPDMNRRRLIDRAKMKSLRMSVVIVAAFLIWWTPYYVMMIIFTFLNPDKNQSEELLNGIFFFGMSNSLVNPIIY
Culex_pipiens-CRZR	from WGS, AAWU01031675.1, AAWU0103176.1, AAWU0103178.1 and AAWU01031683.1	NIATMWSIQRNRKSRRLARHNWSAIYSLIFHLSIADLLVTVFCIIGEATWSYTVAWLAGTVACKLVKLLQMFSLYLSTYVLVLIGVDRWVAVKYPMKSLNTARRCHRFLLCAYSLSFLLSIPQWMIFRVAKGPFLEDFYQCVTHGFYSERWQEQLYTTFTLVFMFIIPLLILIGTYLSTFRTISSSEKIFRIETSAVDRSYYRRSDTNRQRLIHKAKMKSLRISVVIVVVFIVCWTPYYIMMLIFMFLDPTDGLVEDLQTGIFFFGMSNSLINPLIY
Daphnia_pulex_CRZR	EFX87464.1	NLATLISIAVSKKGTSSSLYTLLFQLAISDLLVSVWCLSGEAAWTYTVEWKGGQFLCKTFKFSQVLIGFDRLRAIRRPISHRSCLKPICVAWILSAVLASPQLLIFSVLRGPFRELFYQCVTYGFYTEEWQEQLYTVFSLLTMFVIPLIVLIGCYVCIFCTIAKKERAFVIRAPHPSMERWPAESAAVSHFRTRDCQQHRQHSPQRHQHTSFNRRRNNIFKRAKMKSLRISIIIVTAFVICWAPYYFMMITFIFLNPDDKLGEDMQSAIFFFGMSNSLVNPLIY
Drosophila_melanogaster_CRZR	AAM21341.1	NLLTIWNIYKTRISRRNSRHTWSAIYSLMFHLSIADVLVTWFCIIGEAAWCYTVQWLANELTCKLVKLFQMFSLYLSTYVLVLIGVDRWIAVKYPMKSLNMAKRCHRLLGGTYILSLVLSLPQFFIFHVARGPFVEEFYQCVTHGFYTADWQEQMYATFTLVFTFLLPLCILFGTYMSTFRTISSSEKMFQGSKLANYSTAKLPTQTNRQRLIHKAKMKSLRISVVIIIAFLICWTPYYVMMIMFMFLNPDKRLGDDLQDAIFFFGMSNSLVNPLIY
Ixodes_scapularis_CRZR	from WGS, ABJB010847221.1 and ABJB01088645.1	NCATLVSIWKTRLRARSTVYLLLAHLSVADLLVTFFCVLAEAAWTWTVQWTAGDGACKAVKFLQMFSLYLSTFILVVIAFDRFAAIRFPMRRASARRTVVRMVFGVWALSAMLSLPQVFIFRVQRGPFEEEFYQCVTYGFYSAQWQEQLYTTVSLVLMFLLPLVTLITTYICTFYTISIQRSFFVPSKDGASGSGKHTQENHEPQARRHAKAETLAAPTHSAMDDARRKLLHKAKMKSLMITVVIVLAFIVCWTPYYCMMIIFIFLDPDDQLTEELQAGIFFFGSSTAMINPLIY
Nasonia_vitripennis_CRZR	from WGS, AAZX01006363.1, AAZX01010633.1, AAZX01000283.1, AAZX01013590.1 and AZX01015155.1	NLATIWSIKSNKRKSQNCSAIYSLILHLSVADLFVTVFCMGGEALWSYNVAWIWGNTACKAFKFLQMFSLYLSTFVLVLIGIDRFVAVKYPMKTLNTAKKCNQLISFIWFISFILSTPQVVIFHVAQGPFIEDFSQCVTHGFYTEVWQEQLYTTLSLIFMFIMPLTILITTYMSTVITIARSERLFKSELANSSSAHKTGDVNRRRLIHRAKTKSLRISVVIVVAFVLWWTPYYIMMIIFMFLNPDKHVSADMQKGIFFFGMSNSLVNPLIY
Strigamia_maritima_CRZR1	from WGS, AFFK01019957.1	NVATLVNLSRSKRRTVSTMYMLITQLAIADLLVTFFCLVPESVWAATVQWLAGDALCKIIKYLQMFSLYLSTFVLVLIGIDRFIAIRLPMDRSDAHRKCNLLIVCVWLISALLSIPQMFIFRVRRGPFVQDFYQCVTHGYYTTEWEEQVYTTATLVLMFILPLLTIVTTYICTFCTIARNEQVFREYDSDKQMHVSRQKLFRKAKIKSLQITVVIVLAFVVCWTPYYTMMITYIFLDPVSHLSQEVQAGIFFFGMSNSMVNPVIY
Strigamia_maritima_CRZR2	from WGS, AFFK01020014.1	NVATLINLYRSKRRTVSTMYMLITQLAVADLLVTFFCVVPESVWVATVQWLAGDAMCKIIKYLQMFSLYLSTFVLVLIGIDRFIAIRLPMERSNAHRKCNVLIGCVWVLSALISIPQVFIFRVRRGPFEEDFYQCVTYGFYTTVWEEKLYTTSTLVLMFILPLLTIITTYICTFYTIARNEQVFRECDSDKQMHVLRQKLFRKAKIKSLQITVVIVLAFVVCWTPYYMMMLTYIFLDPEAQLSQEVQSGIFFFGMSNSMVNPVIY
Aplysia_californica_CRZR-GnRHR	XP_012940608.1	NMATIVQMRRLRRRKSTINTLIVNLALADLLVTFFCIAGEAAWTVTVQWLAGNVMCKFVKYMQVFALYLSTYITVAISLDRCVAILDPMRRNGAAQRVRTMIVFAWIFSALFSIPQPIVFNVLRGPFKEVFYQCVTFGSYDSAWQLQMYAIASLMLMFVLPLAVMGTAYGLIFTTISRKSKEHSVMDSIQMPARKTWVTRWVNYKRYLCMAFCSKPISRRSSIMSNYSEDHAARGPVRSYLLRKAKRKSLIMSFVIVLAFMVCWTPYYIIFICITFLDKVIDPVIFNYFSFIGLSNSMLNPMIY
Capitella_teleta_CRZR/GnRHR	ELT93721.1	NTATLVQMYRMRRRKSTINLLLLHLAIADLLVTFFCIVSEAVWASTIQWFAGNFMCKLVKFLQVFGLYLSTYIIVIIALDRCLAILDPMSRNRAPRRVRTMITVAWIMAGFFSTPQIIIFKVERGPFPEDFFQCVTYGTYSQPWQEQLYSCLSVGFMFIIPLVAMVSAYMLIFHTIAKKSRDFQRAASDMLSRGPVRGQLFRKAKVKSLRMTAVIVVAFIVCWTPYFVILILHTFSSNKLDEKSSLWIFFFGMANSMINPLIY
Crassostrea_gigas_CRZR/GnRHR	from WGS, AFTI01018035.1	NTATLIQMYRVRKRRSTINTLIVNLAVADLIVTFFCMAAEAVWALTVQWVAGVAMCKMLRFIQGTGLLVSTYITVVISLDRCCVIIDPISRNKAPQRVRIMIIMSWFLSALFSIPQALLFSVHRGPFKEDFYQCVDILGYPSPAYKKLYNIFCMIIQFFLPLTLMIIAYGLIFFTISRKSKEFGEPENVSNSSDQREHSGRSHVRSGLLRKAKRKALRMSLFIVIAFFVCWLPYYVVFTGFAFGHWTSLDPSLMSGLTFVGLTNSILNPIIY
Lottia_gigantea_CRZR/GnRHR	ESP05621	NVATLIQMYRMRHRKSTINTLIVNLAIGDLFIVCFCFPVEGIWAATVQWYGGTAMCKIIKFIQVFSLYLSTYVTVAIGLDRCVAILDPMRRKSAPTRVRTMIMLAWFFSALFSIPQAIIFNVRRGPFKEDFYQCVTMGSYPNAWQEEVYSIASFLLMFVIPLVIIGTAYGLIFSTIARKSKEFIKKNPTVRTTSYNDIQRGPVRSNLLRKAKRKSLRMSIVIVVVFVMCWTPYYVIFICLTFLDWEEINPRIYRLVLWLFFLGMSNAVMNPLIY
Octopus_vulgaris_CRZR/GnRHR	Q2V2K5	NTLVIIQIFRIRGSRSTIQSLILNLAIADLMVSFFNILMDIIWSATVEWLAGNTMCKIMKYLTVFGLHLSTYITVSIALDRCFAILSPMSRSKAPLRVRIMITMAWVLSAIFSIPQAVIFQEQRKMFRQGMFHQCRDSYNALWQKQLYSASSLILLFVIPLIIMVTSYLLILKTIVKTSRQFHDTPISPTSMSCYSVNHGQIRTHLFERARKRSSRMSAVIVAAFILCWTPYYIIFLGFAFFQWDNSRTVIYFFTLGTSNCMLNPLIY
Danio_rerio_GnRHR1	NP_001138452	NLSVLISVTRGRGRHLASHLRLLIASLASADLVMTFVVMPLDAIWNITVQWYAGDAMCKLLCFLKLFAMHSAAFILVVVSLDRHHAILHPLEALDAGRRNRRVLLAAWILSVLLASPQLFIYRALKAEGVDFVQCATHGSFRHRWQETAYNMFHFVTLYVFPLLVMSFCYTRILVEINRQMPRGKGKGGEPCLRRSGADMIPKARMKTLKMTIIIVASFVVCWTPYYLLGIWYWFQPRMLQVTPVYAHHALFVFGNLNTCCDPVIY
Danio_rerio_GnRHR2	NP_001138451	NLAVLYSANNNQRKRSHVRLIITNLAAADLLVTFVVMPTDAVWNITLQWRAGDLACRTLMFLKLVAMYSCAFVTVVISLDRQAAILNPLSINKAMRRNKVLLGVAWTMSVVLSIPQVFVFHVVEIDSPKQFVQCTTYGSFSSRWQETFYNMFTFTFLFLLPLFIMISCYTRILFEISKKMTEDRLLSNKVQLRRSKNNIPKARMRTLKMTVVIVLSFMVCWTPYYMLGLWYWFSPAGLEETVSQSLSHILFIFGLLNACLDPIIY
Danio_rerio_GnRHR3	NP_001170921	NLALLVSVCRSRRLASHLRPLILSLAAADLLMTFVVMPLDMVWNVTVQWYAGDVVCKLLCFLKLFAMQTSAFILVGISLDRHQAILRPLDTLTAPQRNRRRMLTAWSLSALIASPQLFIFHTVKAKSVDFTQCVTHGSFSERWHETAYNMFHFVTLYVIPLLVMSCCYTCILIEINRQLHNSNKGDSLRRSGTDMIPKARMKTLKMTLIIVLSFVVCWTPYYLLGIWYWFQPEMLTVTPEYVHHLLFVFGNLNSCCDPVIY
Danio_rerio_GnRHR4	NP_001091663.1	NLGVLWAASTNNKRKSHVRILIMNLTVADLLVTFIVMPVDAAWNITVQWLAGDLACRLLMFLKLVAMYSCAFVTVVISLDRQSAILNPLAINKAKKKNKIMLSVAWAMSVVLSVPQMFLFHNVTITVPANFTQCTTRGSFVKHWQETIYNMFTFICLFLIPLAIMICCYTRILVEISRRMTKGNISSKEVHLRRSHSNIPKARMRTLKMSIVIVTSFIVCWTPYYLLGLWYWFLPEDLEETVSHSLTHMLFIFGLFNAILDPITY
Gallus_gallus_GnRHR1	NP_989984	NTAVLGSLLRKRRKCHVRPLILSLALADLLVTVAVMPLDAAWNVTVQWYGGDLSCKLLNFLKLFAMYAAALVLVVISLDRHAAVLQPFARARRRNGLLLRAAWLGSVLLASPQLFLFHVHTVPGGNFTQCVTHGSFRAHWEETVYNMFTFTTLYITPLSIMIVCYVRIIWEISKQLKINKSLVRSQNDHISKARMKTLKMTIVIVASFIICWTPYYLLGLWYWFHPAMIQRMPEYINHSFFLFGLLHTCTDPIIY
Gallus_gallus_GnRHR2	NP_001012627.1	NVAVLRAAGGRRGGGRSHIRVLLRHLAAADLLVTVVVMPLDAIWNITLQWRAGDLACRLLMYLRLLAMYASAFVTVVISLDRQAAILRPLAIARARCRNRAMLRAAWMLSAALAVPQLFLFHTVTLHAPHNFTQCTTHGSFPQPWHETLYNMLSFSCLFLLPLLIMVCCYTRILLEISRRMGSSLFSSRDVPLRCSGSNIPRARLRTLKMSLVIVSSFILCWTPYYLLGLWYWFCPRAMQQKVPPSLSHILFIFGLFNACLDPITY
Homo_sapiens_GnRHR1	NP_000397.1	WTQKKEKGKKLSRMKLLLKHLTLANLLETLIVMPLDGMWNITVQWYAGELLCKVLSYLKLFSMYAPAFMMVVISLDRSLAITRPLALKSNSKVGQSMVGLAWILSSVFAGPQLYIFRMIHLADSSGQTKVFSQCVTHCSFSQWWHQAFYNFFTFSCLFIIPLFIMLICNAKIIFTLTRVLHQDPHELQLNQSKNNIPRARLKTLKMTVAFATSFTVCWTPYYVLGIWYWFDPEMLNRLSDPVNHFFFLFAFLNPCFDPLIY
Procambarus_clarkii_ACPR	GBEV01013514.1	NLMVFVALFRNRHRKSRVNMMIMHLSLADMIVTFVFLPTEITWQVTIQWVFGNFGCKIYKFFSAFGFYMSSMVVVCISLDRYFAVLHPLRVNDAQRRGKIMLFFAWLISAVISLPQSVIFNVQPHPVVPDFYQCVTFGFFDSKNGGEMMYTIFCISFLYFIPLSIIIVAYTRIILEISRKSRDTQHDCSREERYHGRLQLRRSNMSNIERARTRTLRMTFIIVMAFVWCWTPYALATLWNFIDPKTFYSMNKHAQDFLFIIAVSNSVVNPIIY
Procambarus_clarkii_RPCHR	GARH01035944.1	NLCVLWAILGGGRKQRKSRVNLMLLHLAIADLIVTTVMIPVEVGWAATVQWVAGDATCRIFSFFRIFGHYLSSFILVCISIDRYFAVVHPLSLNAADRRGKIMLIFAWFLAFSCSLPQVIIFHVETHPLFTFYVQCVTFNFFPSMHHEMVYNIFCLVMLYVAPLTIIIIFYAAIVLTIFQKSRLSSDDTTIRRSSLGYLGRARTRTIKMTVSIVLAFFVCWTPYVVISLWFCFDRSAAALLDEKVKKGLFIFACFNSCVNPIVY
Sagmariasus_verreauxi_A4_ACPR	Buckley et al, 2016	NLTVFITLFRNRHRKSRVNLMIMHLAAADLMVTLINFPLEVGWRITTQWVAGNLACKLFQFLRAFGLYLSSLVLVCISLDRYFAIVHPLKVNDAQRRGKIMLCFAWSTAAVCSLPQSVIFHVDTHPVFRNFRQCVTFGFFRTQVEEMTYNLFCLAAMYFLPLFVIIVVYLRILWEISQKSKDSKEEASSRRGRNGRMRLRRSDMTNIERARARTLRMTVIIVLAFIWCWTPYVVIVMWLVIIVGGFLSLVIIPS
Sagmariasus_verreauxi_A5_ACPR	Buckley et al, 2016	NRHRKSRVNMMIMHLSLADMIVTFVFLPTEITWHITIEWVFGNFGCKIYKFFSAFGFYMSSMVLVCISLDRYFAVLHPLKVNDAQRRGKIMLFFAWLISAVISLPQSVIFNVQPHPKYADFHQCVTFGFFNSNNGGEMMYTIFCISFLYFIPLSIIIIAYSRIILEISRKSRDTQHDYSREERYHGRLQLRRSNMSNIERARTRTLRMTFIIVMAFIWCWTPYALATLWNFIDPVTFYSMNKHVQDILFIIAVSNSVVNPIIY
Sagmariasus_verreauxi_A23_RPCHR	Buckley et al, 2016	SIIIFFYAAIVLTIFQKSRLSADDSTIRRSSLGYLGRARARTIKMTVSIVLAFFVCWTPYVVISLWFCFDRSAAALLDEKVKKGLFIFACFNSCVNPIVY
Carcinus_maenas_CRZR	MF974386	NTATIVSIAREKRRSRSTVYTLIHHLSVADLFVTFACLTTEAVWTFTVQWFAGNFLCKFIKYMQMFSLYLSTFILVLIGVDRFTAVRYPMRRSDTQRQCSYSIIFVWVLSGVLSIPQVLVFHVVRGPFIEDFYQCVTYGLYSPAWLEKLYAVFSLVCMFVLPLLILLLTYISTFITLHKSEKVFRSERTTLGNTCPEFNRRRLLRKAKMRALRISVVIVLAFVICWTPYYMMMIIFLFTVEDNVAAELQSAIFFFGMSNSLVNPIIYGAFH
Carcinus_maenas_RPCHR	MF974387	NLCVLRAILGGGRKHRKSRVNLMLLHLAIADLIVTTVMMPVEVGWAAMVQWLAGDALCRVFSFFRIFGHYLSSFILVCISIDRYFAVVHPLSMSAADKRGKIMLIFAWLLAFSCSMPQVIIFHVETHPQFTFYVQCVTFNFFPSEHHEIVYNIFCLVMLYVAPLSIIIFFYGAIVVTIFQKSRLSSDDSTIRRSSLGYLGRARARTIKMTVSIVLAFFICWTPYVVISLWFCFHRSAAALLDEKVKKGLFIFACFNSCVNPIVYGIF

## Sheet: GPCR-A phylogenetics
SeqName	NCBI Identifier (if applicable)	7tm sequence
Ae-RFamide-R	EGI68605.1	SVSAICSVVTLTAMSIERYYAIVHPMRAQYICTISQARKIVIITWIAAFLLGIPMTFTQTHKEVGVRRIAYWCVRNSEAGLLWRSHEVYMLIVVLVLPLIIMAFCYTSICWEIWRVMKRRYHMTSRHALNPNSADTESIPMTQRQGGNERKSRRDEKDEESRTMKQVVKMLVAVVVLFAICWAPMLIDNVLTAYGYLPRVKSGVHKHLNTAFQLMAYFNSCINPIVYGFMSKHFRENFLSAACGGWWIFC
Bm-GPCR-A15	NP_001127712.1	IVPILFALIFVIGVVGNGTLVAVFVRHKAMRNVPNTYILSLALADLLVIITCVPFTSIVYTVESWPWGRTVCQVSEAAKDVSIGVSVFTLTALSADRYFAIVDPLRKLHATGSSKRATRLTIATAIGIWILAGLLATPAFIGSYLRPFVVNPTTQFLVCYPYPQEWGEHYAQIVVMVRFLLYYSLPLAVIALFYVLMAWHLVLSTQNMPGEMQGTQRQMRARRKVAVTVLAFVLVFAACFLPSHVFMMWFYFCPTAENDYNGWWHGLRIVGFCLSFLNSCVNPIALYC
Bm-GPCR-A2	NP_001127737.1	ILSIILAVIMILSLIGNGCTCAVIARNRSMRTPTNCYLFNLAITDLFMALFVPIDIYIIWIPEFYPLGEVGCRLHFVLWDCLSNCSLLIITAFTVERYLVITRPFLRQKLSLNSRVFKLVGVIWFVSCSFCIPDLLYIDMIEEKKYVFCYVAMSHIVSVFVAAEIFVFYVIPMTIIIILYILITIELKFKKKLRSSPASNGQQNRDKAVIMLAAVALSFFLFWSPYCYLRIMLIWPGVYEKHYNAWKIVNYLCYNSYASSALNPILYSLM
Bm-GPCR-A24	NP_001127722.1	LWTVLFAGMVVVATVGNLVVIWIVLTNKRMRSVTNYFLVNLSVADAMVSTLNVTFNFTYMLNSNWPFGHFYCKFCQFIAVLSISASVFTLLAISVDRYVAIMSPLQPRLGKRATLGITAAIWAWSSFISSPNLIYFTTENVSLPDGTIRCVCYSHWPDGMTTRSRLEYAYNVLFMVLTYFMPIIAMTYAYSRVGVELWGSQSIGECTQRQLDNVKSKRRVVKMMIVVVVIFAVCWLPFHVYFVVTSYYPDVVSYPHIQEIYLGIYWLAMSNSMYNPIIYCWM
Bm-GPCR-A34	NP_001127750.1	MILVGVSGIFLNCVILTILIRNKWLWSPSNCLIGNMALIDFLLLFFCPWFMLVRDFFQNYVLKTFGCRFEGFLQASLLLASVGAVMLVSYDRLAAAVLTAEARITKDAAPKVIVITWIVSSALALPWTIKRKYVERQWLNYLETFCAEDVQLLGIYWHLLLTMLVWVPLGIMIITYGVIMWRLQWSARALSSRGGGRSVTRAKGKAMRIAALVLIAAVVCRIPYTALLYWRNNLPPKINSVDGSFSIMWFAANYLMYLNCTINPLIYGF
Dm-AKH-R	AGB92685.1	TVYSILFVISTIGNSTVLYLLTKRRLRGPLRIDIMLMHLAIADLMVTLLLMPMEIVWAWTVQWLSTDLMCRLMSFFRVFGLYLSSYVMVCISLDRYFAILKPLKRSYNRGRIMLACAWLGSVVCSIPQAFLFHLEEHPAVTGYFQCVIFNSFRSDFDEKLYQAASMCSMYAFPLIMFIYCYGAIYLEIYRKSQRVLKDVIAERFRRSNDDVLSRAKKRTLKMTITIVIVFIICWTPYYTISMWYWLDKHSAGKINPLLRKALFIFASTNSCMNPLVYGL
Dm-ASTA-R-1	AAG22404.3	VPVFFGIIGFAGLLGNGLVILVVVANQQMRSTTNLLIINLAVSDILFVIFCVPFTATDYVLPEWPFGNVWCKFVQYMIVVTCHCSVYTLVLMSFDRFLAVVHPVTSMSLRTERNATLAIMCAWITIVTTAIPVALSHSVRIYQYHGNAGTACVFSTEEEIWSLVGFQVSFFLSSYVAPLTLICFLYMGMLARLWKSAPGCKPSAESRKGKRRVTRMVVVVVLAFAICWLPIHVILVLKALNLYGGSHLSVIIQIISHVVAYTNSCINPILYAF
Dm-ASTA-R-2	AGB96422.1	IVGFFFGVIAITGFFGNLLVILVVVFNNNMRSTTNLMIVNLAAADLMFVILCIPFTATDYMVYYWPYGRFWCRSVQYLIVVTAFASIYTLVLMSIDRFLAVVHPIRSRMMRTENITLIAIVTLWIVVLVVSVPVAFTHDVVVDYDAKKNITYGMCTFTTNDFLGPRTYQVTFFISSYLLPLMIISGLYMRMIMRLWRQGTGVRMSKESQRGRKRVTRLVVVVVIAFASLWLPVQLILLLKSLDVIETNTLTKLVIQVTAQTLAYSSSCINPLLYAF
Dm-ASTC-R-1	AAF49259.2	VVLYGFVCIIGLFGNTLVIYVVLRFSKMQTVTNIYILNLAVADECFLIGIPFLLYTMRICSWRFGEFMCKAYMVSTSITSFTSSIFLLIMSADRYIAVCHPISSPRYRTLHIAKVVSAIAWSTSAVLMLPVILYASTVEQEDGINYSCNIMWPDAYKKHSGTTFILYTFFLGFATPLCFILSFYYLVIRKLRSVGPKPGTKSKEKRRAHRKVTRLVLTVISVYILCWLPHWISQVALIHSNPAQRDLSRLEILIFLLLGALVYSNSAVNPILYAF
Dm-ASTC-R-2	AAZ66058.2	LYALVCIIGLFGNTLVIYVVMRFSKMQTVTNIYILNLAIADECFLIGIPFLLYTMQVGNWPFGNYMCKAYMVSTSITSFTSSIFLLIMSADRYIAVCHPISSPRYRTPFVSKLVSAFAWMTSVLLMLPVILFASTVQSSNGNVSCNIEWPDTQNSHTDSTFILYSLVLGFATPLTFILVFYCLVIRKLHTVGPKHKSKEKKRSHRKVTKLVLTVISAYIFCWLPHWISQVALISSAPQRCASRLELAVFLACGCLSYSNSAMNPILYAF
Dm-Capability-R	AGB94868.1	TFSELNASFTNTPDTLFATSVSSDPSHGFGEEDYACGTFNCSPKEFVAFVLGPQTLPLYKAVLITIIFGGIFITGVVGNLLVCIVIIRHSAMHTATNYYLFSLAVSDLLYLLFGLPTEVFLYWHQYPDLFGMPFCKIRAFISEACTYVSVFTIVAFSMERFLAICHPLHLYAMVGFKRAIRIITALWIVSFISAIPFGLLSDIQYLNYPLDHSRIEESAFCSMSPKIVNEIPVFEVSFCIFFVIPMILIILLY
Dm-CCK-like/Sulfakinin-R	AAF48879.3	IPSYSMILLFAVLGNLLVISTLVQNRRMRTITNVFLLNLAISDMLLGVLCMPVTLVGTLLRNFIFGEFLCKLFQFSQAASVAVSSWTLVAISCERYYAICHPLRSRSWQTISHAYKIIGFIWLGGILCMTPIAVFSQLIPTSRPGYCKCREFWPDQGYELFYNILLDFLLLVLPLLVLCVAYILITRTLYVGMAKDSGRILQQSLPVSATTAGGSAPNPGTSSSSNCILVLTATAVYNENSNNNNGNSEGSAGGGSTNMATTTLTTRPTAPTVITTTTTTTVTLAKTSSPSIRVHDAALRRSNEAKTLESKKRVVKMLFVLVLEFFICWTPLYVINTMVMLIGPVVYEYVDYTAISFLQLLAYSSSCCNPITYCFM
Dm-CG30340	NP_724812.2	FLPLIAFGLYGNFSMVYVIATNRSLRSPTNLIIANMAVADLLTLAICPAMFMVNDFYQNYQLGCVGCKLEGFLVVVFLITAVLNLSVVSYDRLTAIVLPMETRLTIRGVQIVVVCTWVSGILLASPLAFYRSYRVRVWKNFTERYCKENTSVLPKYWYVLITILVWLPLGIMLICYIAIFYKLDRYEKRVLSRENPLTVSYKRSVAKTLFIVVVVFAALRLPFTILVVLREKYFGEDVSVSSGMQLFWYISQYLMFLNAAVNPLIYGF
Dm-CCHamide-R-1	AAF57819.3	IVPILFALIFVVGVLGNGTLIVVFLSVRQMRNVPNTYILSLALADLLVIITTVPLASTVYTVEYWPYGSFLCSLSEFMKDVSIGVSVFTLTALSGDRYFAIVDPLRKFHAHGGGRRATRMTLATAVSIWLLAILCGLPALIGSNLKHLGINEKSIVICYPYPEEWGINYAKSMVLLHFLVYYAIPLVVIAVFYVLIALHLMYSASVPGEIQGAVRQVRARRKVAVTVLAFVVIFGICFLPYHVFFLWFYFWPTAQDDYNAFWHVLRIVAYCMSFANSCANPVALYFV
Dm-CCHamide-R-2	ACZ94340.1	TVLYTLIFIVGVLGNGTLVIIFFRHRSMRNIPNTYILSLALADLLVILVCVPVATIVYTQESWPFERNMCRISEFFKDISIGVSVFTLTALSGERYCAIVNPLRKLQTKPLTVFTAVMIWILAILLGMPSVLFSDIKSYPVFTATGNMTIEVCSPFRDPEYAKFMVAGKALVYYLLPLSIIGALYIMMAKRLHMSARNMPGEQQSMQSRTQARARLHVARMVVAFVVVFFICFFPYHVFELWYHFYPTAEEDFDEFWNVLRIVGFCTSFLNSCVNPVALYCVS
Dm-FMRFamide-R	AHN57950.1	EFWVCGVLINIVGVLGILGNIISMIILSRPQMRSSINYLLTGLARCDTVLIITSILLFGIPSIYPYTGHFFGYYNYVYPFISPAVFPIGMIAQTASIYMTFTVTLERYVAVCHPLKARALCTYGRAKIYFIVCVCFSLAYNMPRFWEVLTVTYPEPGKDVILHCVRPSRLRRSETYINIYIHWCYLIVNYIIPFLTLAILNCLIYRQVKRANRERQRLSRSEKREIGLATMLLCVVIVFFMLNFLPLVLNISEAFYSTIDHKITKISNLLITINSSVNFLIYIIFG
Dm-GPA2/GPB5-R	AAN13752.1	SVWIVVALAVVGNVAVLTVILSIRPESTPVPRFLMCHLAFADLCLGLYLLLVACIDAHSMGEYFNFAYDWQYGLGCKVAGFLTVFASHLSVFTLTVITIERWLAITQAMYLNHRIKLRPAALIMLGGWIYSMLMSSLPLFGISNYSSTSICLPMENRDVYDTIYLIAILGSNGVAFSIIAVCYAQIYLSLGRETRQAHQNSPGELSVAKKMALLVFTNFACWSPIAFFGLTALAGYPLINVTKSKILLVFFYPLNSCADPYLYAIL
Dm-Leucokinin-R	AAF50775.2	SIFYGGISIVAVIGNTLVIWVVATTRQMRTVTNMYIANLAFADVIIGLFCIPFQFQAALLQSWNLPWFMCSFCPFVQALSVNVSVFTLTAIAIDRHRAIINPLRARPTKFVSKFIIGGIWMLALLFAVPFAIAFRVEELTERFRENNETYNVTRPFCMNKNLSDDQLQSFRYTLVFVQYLVPFCVISFVYIQMAVRLWGTRAPGNAQDSRDITLLKNKKKVIKMLIIVVIIFGLCWLPLQLYNILYVTIPEINDYHFISIVWFCCDWLAMSNSCYNPFIYGIY
Dm-Pyrokinin-R-1	AFH06407.1	TVVYSLIFITGVVGNISTCIVIKKNRSMHTATNYYLFSLAISDFLLLLSGVPQEVSYIWSKYPYVFGEYICIGRGLLAETSANATVLTITAFTVERYIAICHPFLGQAMSKLSRAIRIIVLVWIMAIVTAIPQAAQFGIEHYSGVEQCGIVRVIVKHSFQLSTFIFFLAPMSIILVLYLLIGVHLYRSTLVEGPASVARRQQLKSVPSDTILYRYGGSGTAMSFNGGGSGAGTAGLMGGSGAQLSSVRGRLNHYGTRRVLRMLVAVVVCFFLCWAPFHAQRLIAIYAPARGAKLRDQHEFVYTVMTYVSGVLYYLSTCINPLLYNIM
Dm-Pyrokinin-R-2	AAN13555.1	SVGYALIFIAGVLGNLITCIVISRNNFMHTATNFYLFNLAISDMILLCSGMPQDLYNLWHPDNYPFSDSICILESVLSETAANATVLTITAFTVERYIAICHPFRQHTMSKLSRAVKFIFAIWIAALLLALPQAIQFSVVMQGMGTSCTMKNDFFAHVFAVSGFLFFGGPMTAICVLYVLIGVKLKRSRLLQALPRRCYDVNRGISAQTRVIRMLVAVAVAFFICWAPFHAQRLMAVYGSTSGIESQWFNDVFSILDYTSGVLYFLSTCINPLLYNI
Dm-RYamide-R	AHN57552.1	YIPIFIFALIGNGTVCYIVYSTPRMRTVTNYFIASLAIGDILMSFFCVPSSFISLFILNYWPFGLALCHFVNYSQAVSVLVSAYTLVAISIDRYIAIMWPLKPRITKRYATFIIAGVWFIALATALPIPIVSGLDIPMSPWHTKCEKYICREMWPSRTQEYYYTLSLFALQFVVPLGVLIFTYARITIRVWAKRPPGEAETNRDQRMARSKRKMVKMMLTVVIVFTCCWLPFNILQLLLNDEEFAHWDPLPYVWFAFHWLAMSHCCYNPIIYCYM
Dm-SIFamide-R	ACZ94970.1	AYIVVFLVGLIGNSFVIAVVLRAPRMRTVTNYFIVNLAIADILVIVFCLPATLIGNIFVPWMLGWLMCKFVPYIQGVSVAASVYSLIAVSLDRFIAIWWPLKQMTKRRARIMIIGIWVIALVTTIPWLLFFDLVPAEEVFSDALVSAYSQPQFLCQEVWPPGTDGNLYFLLANLVACYLLPMSLITLCYVLIWIKVSTRSIPGESKDAQMDRMQQKSKVKVIKMLVAVVILFVLSWLPLYVIFARIKFGSDISQEEFEILKKVMPVAQWLGSSNSCINPILYSV
Dm-Tachykinin-like-R	ABW08638.1	WAIIFGLMMFVAIAGNGIVLWIVTGHRSMRTVTNYFLLNLSIADLLMSSLNCVFNFIFMLNSDWPFGSIYCTINNFVANVTVSTSVFTLVAISFDRYIAIVHPLKRRTSRRKVRIILVLIWALSCVLSAPCLLYSSIMTKHYYNGKSRTVCFMMWPDGRYPTSMADYAYNLIILVLTYGIPMIVMLICYSLMGRVLWGSRSIGENTDRQMESMKSKRKVVRMFIAIVSIFAICWLPYHLFFIYAYHNNQVASTKYVQHMYLGFYWLAMSNAMVNPLIYYWMN
Dm-Relaxin-R	ADC34816.1	VWVMASIAVVGNLLVLLGRYFYKSRSNVEHSLYLRHLAASDFLMGIYLTLIACADISFRGEYIKYEETWRHSGVCAFAGFLSTFSCQSSTLLLTLVTWDRLMSVTRPLKPRDTEKARIVLRLLLLWGISFGLAAAPLLPNPYFGSHFYGNNGVCLSLHIHDPYAKGWEYSALLFILVNTLSLIFILFSYIRMLQAIRDSGGGMRSTHSGRENVVATRFAIIVTTDCACWLPIIVVKLAALSGCEISPDLYAWLAVLVLPVNSALNPVLYTL
Dm-LGR3	AAF56490.2	YSAWVMATLTIAGNVLVLWGRFIYRDENVAVTMVIRNLALADMLMGFYLVTIGVQDYRYRNEYYKVVLDWITSWQCTLIGTLAVSSSEVSMLILAFMSLERFLLIADPFRGHRSIGNRVMWLALICIWITGVGLAVAPVLLWRTSTLPYYGSYSGTCFPLHIHEAFPMGWLYSAFVFLGVNLLLLVMIAMLYTALLISIWRTRSATPLTLLDCEFAVRFFFIVLTDFLCWVPIIVMKIWVFFNYNISDDIYAWLVVFVLPLNSAVNPLLYTFT
Dm-LGR4	AHN59662.1	VWVMASIAVVGNLLVLLGRYFYKSRSNVEHSLYLRHLAASDFLMGIYLTLIACADISFRGEYIKYEETWRHSGVCAFAGFLSTFSCQSSTLLLTLVTWDRLMSVTRPLKPRDTEKVRIVLRLLLLWGISFGLAAAPLLPNPYFGSHFYGNNGVCLSLHIHDPYAKGWEYSALLFILVNTLSLIFILFSYIRMLQAIRDSGGGMRSTHSGRENVVATRFAIIVTTDCACWLPIIVVKLAALSGCEISPDLYAWLAVLVLPVNSALNPVLYTL
Dp-RPCH-R	ACD75498.1	YSVLLIISVCGNITVLVNLIKRRHISNPRVNIMLTHLAIADLLVTLLLMPIEIGWAATVQWRAGDFSCRMLAFFRTFGLFLSSFVLVCISIDRFGAILQPMKLDYWKRRGRFMLAIAWACSVICSLPQVFVFHVKAHPEYPWYEQCVTFDSFPTKAHEISYAAFGMMMVYVLPLAVFVFTYSSILCEISRRSKEAVGQEEGIRRVTVGTLGRARIKTVKMTLVIISVFIFCWTPYNIMSIWFWCDRDSALQVDQRIQKGLFLFACTNSCFNPMVYGYFS
Dp-Sulfakinin-R	EFX77608.1	IFLLGITGNVLVILTILQNTRMRTVTNMFLLNLAISDLLLGVFCMPFTLIGQLLRDFIFGDVFCRLISFFQAVSVSVSGWTLVAISVERFYAICHPLTSRKWQTRSHARYIILAVWLGSLAIMSPVAVLSQLKPVGNDGRRKCREVWPDDTLEKSFTVFLDVILLIIPLFLMVAMYGMIVNHLWKVDQGLPATPSLRRCNPEHCLKTKRRVLKMLIVVVLEFFICWTPLYVVNTMSFFAPRALYEGLGYTGISLMQLLAQASCCCNPITYCFMSSSFRRAFVKAFGCSKAENFSRSVGTV
Dp-Vasopressin-R	ADK27313.1	STLSVILVLAVTSNLTMLIAIWRQRRNRPLSRMYFFMMHLSLADLLVALFNILPQLAWDITYRFQGGDVLCRFVKYAQVMTLYLSTYILMFMAVDRYRAVCCRNLHWNSLKVAKCFVAASWVMAILFSIPQAVIFHEEEISVGVTDCWVQFVEPWGAKAYVTWFVVSIFGAPLLVIGVCYGVICRQIWIYSQSALPSSQQPPTSSAYPALTSETGSTLSVMRRWILRASLRWQKSRSSSNNGTKNHSAIANTSQLSDTIPMRSLATQPASNPLSAEAKVIRSLPPPLSPQCCQQMPLRRSNSNQNRITKAKMKTIKLTLAVVLCFVACWAPFCITQLIMVYCPPTSQADVSPVAVIILLLASLNSCSNPWIYLA
Nl-ACP-R	Nl_GPCRA31	ATYGFLFIIAAIGNVTTLFSLLRSRHRQSRVSLLLTHLVIADLLVTFIMIPMELAWRVTVQWVAGNAACKLFLFLRAFGLYLSSNVLVCVSLDRYFAVVYPLRVTDARKRGKCMLTAAWLVSFCSAVPQSVVFHVERHPDFSDFKQCVSFNYFSTPAKETTYNIFCVLAMYFVPLCLISFAYLRIFIEITRKSCDNATEPTTAAANGDCCKMAAPPVTPQLVANLRQQTTRRMQLRRSDPTQIERARTKTLRMSLTIVAVFFWCWTPYVFMTVWYMVDRSSASQFNPRLQDFFFVMAVSNSCMNPLVYGSYN
Nl-AKH-R	Nl_GPCRA32	IAYSTLMLLSAIGNFTVLSILIRRRRNNINNMLIHLAIADLLVTFLLMPLEIAWSATVMWWAGDAWCRVTAFFRTFGLFQSSFVLVCISIDRYFAVLKPMNHLSDVDRRGKIMLSCAWIGSVLCSLPQMLVFRVQAHPYVPWFEQCITIWFAQDAKNPSVQEFVYFVFGMLMMYCIPFLVILFCYASILGEIYRHLREDKSDRFRRSSLGFLGKAKGRTLKMTVIIVVVFFICWTPYYFMSLWHFFDHKGSQKVDQKLQKGLYIFACTNSCMNPIVYGAFNI
Nl-AT-R	Nl_GPCRA16	IALHGVVFCVGLVGNALVCLAVYRNRSMRTVTNYFIVNLAVADFMVILFCLPPTVLWDVTQTWFMGTLVCKIVLYFQTVSVAVSVLTLTFISVDRWYAICFPLKFKSTTGRAKTAILIIWLLALVFDIPELLVLEAQKFGKFKEIDMDLIFFTQCQATWSEGTEGMYQMARILLLYTFPLMFMSIAYCQIVIVLWRSDNIPGHSETVLVHSGNGHGGKGRVANNSTECQLRSRRKAAKMLVAVVVMFAVCYFPVHLISILRMTMDIKQTEVTGGLAIVSHWLCYANSAVNPVIYNFMS
Nl-AVLP-R	Nl_GPCRA41	ATLAAILAITLAGNSTVLVALYMRRTWGGRKKLSRMYYFILHLCIADLVTGLLNVFPQLIWDITYRFRGGPLLCKLVKYGQTLGPYLSSYVLMATAMDRYKAICHPLTYCSWTSHHARSMVQCAWATALLFCIPQVTIFSYMEVPGSPGDYDCWATFPRDWGERAYVTWYSVSVFILPLIVLIYTYWCICRELWRNAGFPVTKASPHRLISRAKVNTVKQTVAVIALYVACSSPFIVAQLWAVWDPGAVHSPFFQGATFTILSLLSSLNSCVNPWIYLV
Nl-Bursicon-R	Nl_GPCRA46	WVVFLLAMLGNGTVVFVLVFSRSKIDVPRFLVCNLAAADFFMGVYLGMLAVVDASTLGEFRKWAIPWQMSAGCQLAGFLGVLSSELSVYTLAVITLERNYAITHAMHLNKRLSLKHAGYIMLCGWAFAVVLATLPLMGVSDYRKFATCLPFETTTGPWALAYVVFLMFVNGVAFLILTGCYLKMYCAIRGSQAWNSNDSRIAKRMALLVFTDLLCWAPIAFFSTTAAFGLQLVTLEQAKVFTVFVLPLNSCCNPFLYAIL
Nl-CAP2b-R-1	Nl_GPCRA25	TVVYATLFVSGVFGNLAVCIVIARNAALHTATNYYLFSLAVSDLTLLLLGLPNDLLVYWQQYPWPLGGLLCKVRALVSEMTSYTSVLTIVAFSTERYLAICHPLHSYAMSGLHRAVRIIAVLWLVSFVCASPFAVFAQVNYIDYPPGSGKPLAESAFCAMLEKNIPANWPIYELSGALFFCVPMVVIMVLYVRIGMRIRRRERHSLGKRLPGTVHRRSHSRKAIIRMLSAVVITFFVCWAPFHLQRLLYLYARDSLPHFNTINEWLFYVTGCLYYLSSTANPILYNV
Nl-CAP2b-R-2	Nl_GPCRA29	SVTYVLIFATGVLGNVAVCVVIFRTDELKSATNFYLISMALSDLSLLLLGLPNDLCLFWQQYPWPFDISWCKFRALISEMASNTSVLTIVVFSIERYVAICFPLRKGNFFLSDHERIVRVIACVWLVSLVFATPFAAFTTINHINYTNTTCQVADSAFCAMLDSNVPPCLPIYELSGLLFFLLPLLTLMVLYRKMNEALNNSPFWNSRSTKTGKTGTGVSGESRRFNNNNDRNAATTVRMLFAVVVTFFLCWAPFHLQRLLYIYGQNLKHYLLINEWLFYIAGFSYYVSATINPILYNL
Nl-CCAP-R-1	Nl_GPCRA26	VVLWLLFIGIVAGNSAVLVTLLLSKARRSRMNFFIMHLAIADLLVGLVSVLPDIIWRMTVSWVAGNLACKAVRFMQAVVIYSSTYVLVALSIDRLDAITRPMNFSGSWRRAKLLVIASWLISFLFSSPIMVLYEEREIQGRLQCWIELGEPWQWRLYMSLVTVTVFLVPAIVIAVCYAVIVHTIWTKSRHLMPPPPHPPPPPHSNGDLLNGHHATSPLTNCDHPDGEVELRRASSRGIIPRAKIKTVKMTFVIVFVFVVCWCPYLVFDLLQVWGFVPRTQTSIAVATFIQSLAPLNSAANPLIYCLFS
Nl-CCAP-R-2	Nl_GPCRA27	AILWALFGLIVVGNSGVLIALRCGHRRKSRMNFFIMQLALADLCVGLLSVLTDIIWRSTIAWNAGNTACKIVKFSQALVTYSSTYVLVALSIDRYYAIKYPMNLSGSWRRARVLVSMAWLLATVLSIPIAILYNERVIQGRLQCWIEFAEPWQWQVYMTLVATAIFVAPAFVISVCYALIVTTIWAKSKLFSIKPTNDDTRRASSRGIIPQAKVKTVKMTFIIVLAFVLCWSPYIVFDLLQVYGYIPRTQTNIAVASLIQSLAPLNSAANPLIYCL
Nl-CCAP-R-3	Nl_GPCRA28	AVMWTLFILIVLGNSAVLLTLLLRKNRKSRMNFFIMQLAIADLAVGLIQVLTDIIVRMTIAWHAGNLACKVVRYLQAVVTYSSTYVLVALSIDRYDAIKHPMKFSGSWRRAKVLVAVAWFLSLLFSTPSMVLFEVQMVQGQLQCWIELTEWQWQLYMTVVALLIFVIPAIIITACYAIIVSTIWSKSSHIVVVDNVHKRNNKGLFDKSSHHHHHHHHLHDHDSRRASSRGLIPKAKVKTVKMTFVIVFVFILCWSPYIVFDLLQVYGFVPKTQTNMAVATLIQSLAPLNSSANPIIYCLF
Nl-CCHamide-R-1	Nl_GPCRA14	VVPIIFALIFLVGVVGNGTLVFIFARHRNMRNVPNTYILSLALGDLLVILSCVPFTSTVYTFESWPYGELICKLSETSKDISIGVSVFTLTALSADRFFAIVDPMGNFSIGGRGATRCTIMIACGIWLLAALCAVPAAITSYIRDFTDNNKVLFHVCYPYPVEWGPMYPKTVVLIKFLFYYAIPLVIIAFFYSLMARHLILSTRNIPGEMQCQVRQVRARKKVAKTVLTFVVVFAVCFFPHHMFMLWFYYYPDAQSSYNSFWNYLRIVGFCLSFINSCINPIALYCVS
Nl-CCHamide-R-2	Nl_GPCRA15	IVPVIFAVIFFVGVLGNGTLILIFARNRAMRNVPNTYIFSLALGDLLVIVSCVPFTSTLYTVESWPWGEAICKLSEMAKDVSIGVSVFTLTVLSAERYFAIVKPLRRHVSSKPFTIATAIFIWIVSCLLALPAVINSTIQHEIVSKDKVIVYCTPFPEEYGKSYSKFIVMTRFLIYYLIPLCIIGFFYILMARFLVISTQNMPGEQQGQQSNQIKARKKVAKMVLAFVIIFVICFLPIHIFMLWFHFDPEAQEDYDEYWHTLRIIGFCLSYINSCVNPIALYCVS
Nl-Corazonin-R	Nl_GPCRA30	VLAVLAVLSAAGNLLTIASIRGSRLASRRRRRRRAWVAVYTLILHLAVADLLVTLFCIAGEAIWSYTVAWVAGDTACKLFKFAEMFSLYLSTFILVLIGLDRFLAVRYPMRSLSTAKRCTKLVAGAWLLSFILSLPQLVIFRVSRGPFVEEFYQCVTYGFYTEPWQEQLYTGFSFVCMFMLPLLILVSTYVSTIITLSKSDKMEVTGKSDPTRHRLIHRAKMKSFRISVVIVTTFIVWWTPYYSMMIIFVFLNPDKHVSNVIPVFSKINPIDSLIILFEIIFLTM
Nl-ETH-R	Nl_GPCRA6	FCIVILGIGVVGNVMVPIVILKTKDMRNSTNIFLMNLSIADLMVLLVCTPTVLVEVNSKPETWVLGEEMCKAVPFVELTVAHASVLTILAISFERYYAICEPLRAGYVCTKARALLICVLAWAFAAICTSPMMMISKYRSRVRYYDGSLVDVCLTQADTSWSAIFFLATISLFFVLPLGVLVALYSTIARHLTKEPGPASSSDACNQRARRQVVMMLGTVVMFFFLCLLPFRILILWIIVSPPEADLKQEFETYYVVLHFCRSMLYLNSAINPILYNL
Nl-ASTA-R	Nl_GPCRA2	AVPILFGIIVLLGLFGNLLVVIVVAANQQMRSTTNLLIINLAVADLLFIVFCVPFTATDYILPFWPFGDFWCKTVQYLICVTAYASVYTLVLMSLDRFLAVVHPIASMSVRTERNAITAIVVVWVVIVVGCVPVFLSHGVASYVYSSNVQSACVYLQYDPVNRPDGHNKPLFQITFFTTSYVVPLALICGLYLCMIMRLWRGVAPGGHCSAESRRGKKRVTRMVVVVVAIFAICWCPIQVILVLKSVDRYEITNTSVMVQIVSHVLAYMNSCVNPILYAF
Nl-FMRFamide-likepeptides-R	Nl_GPCRA40	YFAFITNGIMLNVVAILGIIGNIISMIILSRPQMKSSINYLLIGLARCDTVLILTSIFLFGLPPIYDYTHTELLRTYNAKIYPCVTPYIFPLALTAQTVSVYLTLTVTLERFVAVCHPLRARSLCTYGRARLYVTLIIVFSFLYNLIRFWEANVVQETIMEDGQNSTIYLVVASPLRSNPLYISLYIHWLYLIFIYFLPFTSLAFLNAAIYRQVRRANRERQRLSRLQRKEIGLATMLLCVVVVFFLCNVLALVNNLLESFYEILIDELIKLSNLLVTINSSVNFVIYV
Nl-GPA2/GPB5-R-1	Nl_GPCRA48	SVWFVISTALFGNTAVLIVLIANRSDTTVPRFLMMNLAFSDLLMAVYLLLLAFTDIQSTGMYFNYAFDWQRGYGCRIAGTLTVFSSQLSIYTLTLITIERWFAIRHALYANVIDLKVAIQAMIVGWVYSIGIAVLPLFGISSYSTTSICLPMDVHNAASTIYVLTLLMVTGVAFVIICICYIQVYLSLGKNTRHCPESSVARKMMLLVGTNFACCAPIAFFSLTAVAGYPLIDVTRSKILLVFFYPINSCANPYLYAIM
Nl-GPA2/GPB5-R-2	Nl_GPCRA49	AVWLVAILALLGNLAVLLVLLSSRFRMTVPKFLMCNLALADLCMGLYLLLIAIMDARSIGDYFNYAIDWQNGIGCKLAGFLTVFASELSIFTLTVITCERWYTITYAIHLNKRLRLSSAAQIMVLGWIYSITMATLPFFGISSYSITSICLPMENAKTSDLVYLVTLLVFNSLAFWVICACYSRMYVSIRGGQGQATADPLSCPDMRVAKRMALLVFTDFACWAPIAFFALTALAGLPLIDVPKTKILLVFFYPLNSCANPYLYALL
Nl-GPA2/GPB5-R-3	Nl_GPCRA50	SAWLVSLFALVGNTCVLLVLLSSRFRMSVPKFLMCNLALADLCMGLYLLLIAIADARSQGAYFNYAIDWQNGIGCQAAGFLTVFASELSVFTLSVITSERWYTITYAIHLNKRLRLGSASRIMAAGWLYSIAMAALPLLGVSSYSITSICLPLQTSSAVETVYLATMLAVNGVAFGVVCVCYGLMYASIRGQGQGRSGRVRSDLSVAKRMALLVLTDLVCWAPVAFFGLTALAGHPLIDLPSAKLLLVSFYPLNACANPYLYALL
Nl-Kinin-R-1	Nl_GPCRA22	SFCYGSISLAAVLGNGLVIWVIASSRRMRSVTNYYIANLALADIVIGLFAIPFEFQAALLQRWTLPEFMCSFCPFFKIISVTVSVFTLAAIAIDRHRAILSPFSARVSKTQFRLVISLIWVTGGILGVPFLYGNRVVDMIDDKGQRYPFCYSVNLTRSQLKFYRWLLVLLQYAIPLTVISWVYARMGFALWGATAPGNAQTERDANIMRNKKKVIKMLVIVVALFAVCWLPLQTYNVLQDVFPGINEYRYINIIWFCMDWLAMSNSCYNPFIYGI
Nl-Kinin-R-2	Nl_GPCRA23	FYGTISVLAVVGNALVMWIVATSRRMQNVTNCFIANLALADIVIGLFAIPFQFQAALLQRWNLPDFMCPFCPFVQVLTVNVSVFTLTAIAVDRHRAILNPLSARPSKLRAKLFIACIWGIAGFLAAPMAIALRVSYVEEDDPIGRVRLKPFCRNMTFSERQMMVYRVVLVFVQYFTPLCVISFVYSRMALRLWGSRAPGNAQDSRDANLMKNKKKVIKMLVIVVALFAFCWFPLQTYNLLQDIFPDINKYRYINIIWFCCDWLAMSNSCYNPFIYGI
Nl-MIP-R	Nl_GPCRA10	YVMPLLLLITIVANTLIVVVLSKRHMRTPTNAVLMAMALSDMFTLLFPAPWLFYMYTFGNHYKPLSPVGACYAWNVMNEVIPALFHTASIWLTLALAVQRYIYVCHAPVARTWCTMPRVLKCVAWISVLATLHQSTRFVDRVYEPLTIKWRDQEHVTVCQVRIAYWVEHWVSTNLYFTLYFCFRVIFVHAIPCVCLVALNVLLFRALRVAQLKRDKLFKENRKSECKRLRDSNCTTLMLIVVVTVFLATEIPLAVVTVLHIISSSITEILDYSVANVLVLFTNFFIIVSYPINFAIYCGM
Nl-Myosuppressin-R	Nl_GPCRA13	ALLVCLFGSVANTLNIAVLTRREMYSPTNAILTGLAIADLLVMLEYIPFTLHMYILTRPAEVRFTYGWAAFVLFHSNFTQVGHSISIWLTVTLAVWRYIAVAHPQHNREWCSMQRTICVILTGYLVCPLICIPVYFSFDIRPEVSLVDESGEFSKSNDSSIPVHNATLFYVSLSELSQANNNLLYDINFWIYSVVIKIIPCIALTILSLRLVCALMDAKKRRQKLTSGSSRKSVKNLDKERQTDRTTRMLLAVLLLFLITEFPQGILGLLSVVLNKKFFNECYISLGEVMDILALFNSAINFILYC
Nl-NPF-R-1	Nl_GPCRA38	VTVYGALMAVGLLANLAVGLVVAGRPRLRTARNLYVANLAVSDMTLCAVCMPFTLIAIVRRRWSLGVALCKLVPLAQGTNIMVSVGTITVIAVDRYSTIVRGGHHGSEGGTGGDRRRVAISIALVWALSALATLPVVFYQVVEPLTFSHVVLYETCIERWPSQTLRVSYTASVLLVQAVIPALVVGVVHARIASYLHQHAQTQKDSRRAKRELQRNRKTTMLLSGVAVLFAVSWLPLGVFTLTADLLFPPGADPNPASARQLYLTLAACHALAMSSAVSNPVVY
Nl-NPF-R-2	Nl_GPCRA39	ILTYSILMTSGVVSNALVCFVVGRQCARKRSSGAASPSPRNMYIVNLAVADIALCLVCMPFTLISLLKRRWTLGSMLCKLVPVLQGANISVSAGTIAAIALDRYFTIVRPRRSQACQGAVCSVASVISIVWGLSFVTMIPLLIFQEVETISYGELILYEACVEKWPSKTWQICYTGCLMMAQFLVPFLVLSIIHLKISTYLAVRVSTPPRDANSKRAKREWRRNRRTMVILTCIAVVFAISWLPMTVFSLVAEINPSILGEPSTMYAVFAGNFYYFPFLLFIISI
Nl-PISCF-R	Nl_GPCRA1	LYAIVCIVGLFGNSLVIYVVLRFSKMQTVTNMYIVNLAVADECFLIGIPFLIATMSLQLWPFGKIMCKFYMTTTSINQFTSSIFLTIMSADRYVAVCHPISAPKMRTPFISKVVSATAWTASALLMIPIFMYASLMNDGQVNMSCNILWPESENLSGQTAFTLYSFVLGFALPLLLIFCFYVMVIRKLKTVGPKNKSKEKKKSHRKVTKLVLTVITVYVCCWLPYWITQMSLIFTEPNKCQSRFVVTVFLLTGILCYSNSAMNPILYAF
Nl-Proctolin-R	Nl_GPCRA8	FVPLVVFVGLLGNSVTVVVLTRRRMSSSTNTYLTALAVADLLYLLGIFYLSVEHYPDVHLTTHAWYWVYYRFIIWFTDVASAVSVWLTVSFTVERYIAVCHPLRGKVICTEKRARRVILAIFALCTLATVTTPFEYYVRTDTNPNTNQTSISIGHTALADNDIYRAFFYWFWAFAFVFVPLVLLAVFNTILVGTVRRSIRQRGLTEVETNCRQKQENKITMTLIAVVFLFMVCQTPQAFLLIVTYFYSPSRKSLGHFVLRGLGNIANFLVAINAASNFILYC
Nl-Pyrokinin-R-1	Nl_GPCRA35	LYAVILLCGVVGNVSTCIVIARNKHMHTATNYYLFSLAVSDMILLLAGLPQEIMHTLFKYPYTFGETACVMTGLASETSANATVLTITAFTVERYVAICHPFLSHTFSKLSRAIKFVFIIWLFALILAIPQAIQFGIVEVEMNSTFDEPVLTKTMCTLKKDASIEPTFLLSTCLFFIAPMTLITVLYILIGLKLRRSRLLKRPSITGNHIAERQNQKSQNHVIRMLIVVVVAFFICWAPFHAQRLLALYASSQGTNSETVIAIYNILTHTSGILYYLSTTINPLLYNIM
Nl-Pyrokinin-R-2	Nl_GPCRA36	TVLYSLILLTGIVGNVVTCVVISRNRHMHTATNYYLFSLAVSDLLQLVSGLPQEIYYVWSRYPYIFGEAFCVLRGLAAETSANATVLTITAFTVERYLAICHPFLAQTMSRLSRAIRLILIIWCVALAFAVPQALQVGIVNEEVPDGAMCALKPYSKKDTFYLLTIFWEHSFALSTILFFLVPMTIITVLYALIGLRLRKSALLKKSSGSFSNNYNRKPTCRQQSSQRVLKMLVAVVVAFFICWAPFHAQRLLGTYLTGPAGSHSSTAQIIYVVVTYLSGILYYMSTTVNPILYHIM
Nl-Pyrokinin-R-3	Nl_GPCRA37	YVTILVCGVVGNVSTCVVIARNKHMHTATNYYLFSLAISDLLLLLAGLPTEIYHLWFLYPYVFGEAVCVLTGLAAETSANATVLTITAFTVERYVAICHPFLSHAVSKLSRAVKYVVIIWMLALLLAVPQALQLGIVYEVYRNGTKVSEDLKLCTIKHAVGSHTFGLSSVLFFLAPMLLISVLYALIGLRLQRSNRAARREAHGGGSRPLTHTASRRHHAHAGSTRRVVKMLVAVVVAFFICWAPFQAQRLYAVYGYEGDKTSAQRVILYKTMTYLSGLLYYLSTTVNPILYNIM
Nl-Ryamide-R-1	Nl_GPCRA20	FVMYCGIFVAALLGNGLVCYVVSCSRRMHTVTNFFIVNLAVGDILMTLFCVPFSFVATLVLQYWPFGELLCHTVQFSQVTSVMVSAYTLLAISVDRYMAIMWPLRPRMSKHHAKITISVVWTIAIATAFPIFTVSHLAQPSPWHKSCHRFICTENWESKEYQNVYSFLLLTLQYVVPFSVLVFTYTRIAVVVWGKRIPGEAQNSRDARMARSKKKMIKMMVTVVVVFTVCWLPLNIFLLVWEQNPDLSNWELMPHFFFACHWLAMSHTCYNPIIYCWMN
Nl-RYamide-R-2	Nl_GPCRA21	YLTYSAIFVVALVGNGLVCYVVLSSARMRTVTNIFIVNLAVGDIMMTVLCVPFSFVSTLILQYWPFGAPLCHTVSFSQAVSVLVSAYTLVAISLDRYMAVLWPLRPRMGKRHAKATVAAVWLGALITAFPIPAVSSLKQPSRWHHNCDRFVCEEEWESQSMRQLYSAALMTLQYAVPLCVLVFTYTSIAVEVWGKRPPGEAQDTRDIRIARSKRKMVKMMLTVVAVFTICWLPLNILLITWQSCDWLSEWSGLPYLWFACHWLAMSHSCYNPFIYCWM
Nl-SIFamide-R-1	Nl_GPCRA5	CVAYLLVFCVGVVGNFAVVAVVCRSPRMRTPTNLFIANLACADLLVNIICLPFTLISNIMTAWTMGWLVCKTIPYMQGVSVNASINTLVAISFERWLAICYPMRWQMTSRVCKLVILLIWLFSLTITLPWALFFQLRPMGDGSSMQTCLETWPTPYSENVYFVLANLVMCYLLPLALISICYFRIWRRVCCRKMPGEVQMYQELIIHRSKVKVIKMLFIVIVLFACSWLPLYVIFTRLKLGGDLQPWEEPLVYNLLPLAQWLGASNSCINPVLYAFF
Nl-SIFamide-R-2	Nl_GPCRA4	AYLIVFVVGLVGNVFVIAVVYRSPRMRTVTNFFIVNLAIADILVVVFCLPATLLSNIFVPWILGWWMCKTVPYVQGVSVAASVFSLIAVSIDRFLAIWYPLKCQITTRRARTIIAVIWLVAATTTLPWALFFDVVIFSEEPDVPMCVEVWPDYLNGNLYFLFANLIMCYIVPMILISLCYILIWIKVCKRHIPSDTKDAQMERMQQKSKVKVVKMLVAVVILFVLSWLPLYAIFTRIKLGGDLDVWETKLFVVLTPVAQWLGSSNSCINPILYAFF
Nl-sNPF-R	Nl_GPCRA7	LYTTICLLGLFGNVLVCYVVGRNRAMHTVTNCFITNLALSDILLCVLAVPFTPLYTFASTWMFGRALCHLVAYAQGTSVYISTLTLTSIAIDRFFVIIYPFQPRMKLSTCLSIILLIWIFSMMATLPYGIYMHHGPMTGHEDRVFICDENWPSESFRQVYGLLTAALQFLLPFFIIAFCYVRVSLKLNDRARSKPGSKNTRKEEADRERKRRTNRYIKMLIAMVTIFGVSWLPLTVINLLNDVYIPTGSWRYYNLCFFIVHALAMSSTCYNPFLYAWL
Nl-Sulfakinin-R	Nl_GPCRA9	PLYAGIFLLAVAGNALVILTLVRNQSMRTITNLFLLNLAVSDLLLGVVCMPFTLVGNILRDFVFGDLMCRLIPFLQATSVAVSAWTLVAISVERYYAICHPLRSRRWQTLSHAYRLIAVIWLASFVTMLPISLLSRLIPTNQGLKKCREIWPDADYERGYNLMLDAVLLVLPLFILIVTYSLITITLWRGIRPSNQSGQGELMNNGCSHIEVTRSSSSFKFNSTVGTTSSSSPGGLRRTNTEKALLKKKRVIKMLCAVVLEFFICWTPLYVINTVTLFDKYIVYNALSFQAISFFQLLAYSSSCCNPITYCFMN
Nl-Tachykinin-R-1	Nl_GPCRA24	TFLYATMVFVATGGNLIVIWIVLAHKRMRTVTNYFLVNLSIADAMVSTLNVTFNYIYMLNSDWPFGTLYCKITQFVAVLSICASVFTLMAISIDRYMAIMHPLRPRMGRRTTLCIAGAIWVVGTILSLPMLIFFTTVVQDFPNGDSRVVCYSEWPDGATNESYQEYLYNLAFMVLTYFLPISSMSFTYIRVGIELWGSQSIGECTQRQLENIKSKRRVVKMMIVVVSIFAVCWLPFHAYFIFTSIMPEITNHPSIQDIYLAIYWLAMSNSMYNPIIYCWM
Nl-Tachykinin-R-2	Nl_GPCRA33	WICLFLPMLFVAVAGNIIVMWIVLAHRRMRTVTNYLLVNLSLADLLMSLLNCIFNFIFMVNSHWPFGAFYCTVNNFVANFTVADSVFTLVAISIDRYLAIVHPLKHRTSKKRALLMLLSVWLASTLLAIPCILYSTTMTKRYKNGNYKTICYMKWPDGQYPQSSREYIYNLIFLGFTYLIPVVSMAACYGVIGHHLWGSKSIGERTQRQLQAITAKRKVVRMLITVVSIFALCWLPYHSYFIFAYHNQSVAVKTYIQHIYLAFYWLAMSNAMVNPIIYYWM
Nl-Tachykinin-R-3	Nl_GPCRA34	IWTSLFGAMLLVSTTGNTTVIWIVLAHRRMRTVTNYFLVNLSVSDLMMSLLNCVFNFIFMLNSHWPFGSVYCTINNFVANVTVAASVFTLVAITLDRYMAIMRPLRHRMSRRRARLLIAVVWASSCLLALPCLRYSQTMTRKYRNDSSRTVCFMEWPDGHYPHSVTEHVYNIVFLSLTYVIPVIAMAVCYTVMGQELWGGSIGEQTQRQLDSIKSKRKVVRMFSIVITIFALCWLPYHGYFIYAYHDKSVTESKYVQHLYLGFYWLAMSHAMVNPIIYFWMN
Pc-ACP-R	Procambarus-GPCRA25	LIAYSLLFPFAAIGNLMVFVALFRNRHRKSRVNMMIMHLSLADMIVTFVFLPTEITWQVTIQWVFGNFGCKIYKFFSAFGFYMSSMVVVCISLDRYFAVLHPLRVNDAQRRGKIMLFFAWLISAVISLPQSVIFNVQPHPVVPDFYQCVTFGFFDSKNGGEMMYTIFCISFLYFIPLSIIIVAYTRIILEISRKSRDTQHDCSREERYHGRLQLRRSNMSNIERARTRTLRMTFIIVMAFVWCWTPYALATLWNFIDPKTFYSMNKHAQDFLFIIAVSNSVVNPIIYGRYSISC
Pc-AllatostatinA-R	Procambarus-GPCRA05	VVPIIFGIIVLVGLFGNTLVVIVIIANKQMRSTTNYLIFSLAMADLLFIVFCVPFTASDYILPTWPFGSIWCKTVQYLTYVTAYASVYTLLLLSFDRFLAVVHPIAALTIRTEKNALHSITLSWILILTSCIPLYLCHGIKKQKFEDEVYFQCAFLDHEYNHMAFHIGFITTMYFVPLTVIVVLYLMILNRLWYGVSLGGSRSAESVRGKKRVTRMVVIVVVTFIVCWFPIQLVLLLKSLNMYEMTTFNIIMQIAGQVLAYINSCVNPILYAF
Pc-AllatostatinB-R	Procambarus-GPCRA39	YGYAMPVLLVVTTVANTIIVAVLWQHHMRSPTNAVLMAMALSDMLTVLFPEPMFFYMYTLDNHAKPLHPEAACYAWSFLHEDIPNLFHTASIWLTVALAVQRYIYVCHPPVARTWCTLPRVIKAIVLIFILATVHQAPRFFDTVYDMVDMEWHGECVSVCSEKLSDWVMLITADTYFPIYFWFRVVFVHLGPCTVLVVLNLLLFTAMKEAQKRRKKLLHDKNSKRECKKLSDSNCTTLMLIAVVSVFLVTEIPLAVITLLHIVSNMGLELFSNESYNMLMYFFILSNSFIIFSYPINFAIYC
Pc-AllatostatinC-R-1	Procambarus-GPCRA03	FYAITCVVGLCGNTLVIYVVTRFSKMQTVTNLYILNLAIADELFVVGIPFLMTTSMLGHWPFGSIMCKLYMITTSLNQFTSSLFLTIMSADRYIAVCHPISSPRFRTPMISKLVSLTAWTLSALMIVPVFMYSNTLEDNGLDNCNIFWPESEGVRGEIAFIRYSFALAFGAPLALIFIFYSLVLHKLKTVGPKSKSKEKKKSRQKVTRLVLTVITVYVICWLPYWVLQLTLILSTPKQGHTNFMVVLFMISSCLSYINSALNPILYAF
Pc-AllatostatinC-R-2	Procambarus-GPCRA64a	CYAVAFLVGLCGNTLVIYVVTRFSKMQTVTNLYIVNLAIADELFVVGIPFLMITSVLGYWAFGTFMCKLYMITTSLNQFTSSLFLTIMSADRYIAVCHPISSPKFRTPMISKLVSLTAWTTSALMIVPVFMYSNTLEYNDLVNCNIFWPDSFGISGQFVFTLYSFVLAFGIPLVLIFIFYALVLQKLKSVGPKTRSKEKKKSHRKVTKMVLTVISVYVMCWLPYWVLQLALIFSPPGEGQSPFMVILFLISSCLSYINSAINPILYAF
Pc-AllatostatinC-R-3	Procambarus-GPCRA64b	LIFLAFGFFLGLCGNTLVIYVVVRFSKMQTVTNLYILNLAIADMLFVVGIPFLMITSVLGYWAFGTFMCKLYMITTSLNQFTSSLFLTIMSADRYIAVCHPISSPKFRTPMISKLVSLTAWTTSALMIVPVFMYSNTLEYNDLVNCNIFWPDSFGISGQFVFTLYSFVLAFGIPLVLIFIFYALVLQKLKSVGPKTRSKEKKKSHRKVTKMVLTVISVYVMCWLPYWVLQLILTFSMPKQVQSRVMIIFFLISSSLSYINSAINPILYAF
Pc-Bursicon-R-1	Procambarus-GPCRA28	WIVFLLALLGNGTVVVVLTFARAKMDVPRFLVANLAFADFFMGLYLGFLAVVDASTLGEFRMYAIPWQTSAGCQVAGFLGVMSCELSVYTLTVITMERNYAITHAMHLNKRLSLRHAAYIMVLGWLFACTMALLPLIGVSDYRKFAVCLPIETKGGGLGYVVFLMFINGVAFLILMGCYLKIYCAIRGSQAWNSNDSRIAKRMALLVFTDFICWAPIAFFSLTAAFGLQLISLKEAKVFTVFILPFNSCCNPFLYALL
Pc-Bursicon-R-2	Procambarus-GPCRA29	WIVFLLALMGNGVVVVVLVAAYSKMDVPRFLVTNLAVADFFMGVYLGFLAVADASTLGEFRMYAIPWQMSPACQVAGFLGVLSSELSVYTLAVITMERNYAITHAMHLQKRLSLRQAAYIMVVGWMFAITMAVLPLTGVSDYRKFAVCLPFETDGAGLGYVVFLMFINGVAFLILMGCYFKIYCAIRGSQAWNSNDSRIAKRMALLVFTDFICWAPIAFFSLTAAFDMHLISLEEAKVFTVFILPLNSCCNPFLYALL
Pc-CCAP-R	Procambarus-GPCRA37	TVLWMLFISIVVGNVAVIAALMLSKTRKSRTNFFIMHLALADLSVGLISVLTDIVWKSTVSWNAGNVGCKAVRFAQVLVTYSSTYVLVALSIDRYDAITHPMNFSGSWRRARRLVLVAWLLSAVFASPSLVFFMEARVDGAIQCWIDFPEAWQWKLYMTLVALSVFLFPTVIITACYAIIVYTIWSKSKIMTVNSKALGSKNGEKRGGHHEDDSRRASSRGLIPKAKIKTVKMTLVIVFVFILCWSPYIVFDLLQVYGYVPQSPTNVAVATFIQSLAPLNSAANPIIYCL
Pc-CCHamide-R	Procambarus-GPCRA43	IVPILFAAIFIVGVIGNGTLIVIFARNENLRNVPNTYIISLALGDLLVLFFTVPFVSTIYTIESWPYGNFECKFSELVRDISVGVTVFTLTALSADRYLAIVSTIRRAVGGAGRRTLRTAVGIWVAAGMLATPAALFSQVQAFHVTDEKVINVCYPFPEDLPEWYSRANVIVKALLYYLLPLVVIATFYLLMARHLLSSDDVPGESHVFHRQLRTRRKVAKIVLCFVLIFAVCFLPTHVFLLWFYLDPQASIKYNQFWHALRIVGFCLGFINSCINPIALYCIS
Pc-CNMamide-R	Procambarus-GPCRA27	YYVPLLIVVGFVGNLLSCVVFLNTRLRMRSSSYYLAALAIADVTYLFILFLVWLDLLGFNTFNINVMCQLEIYLGSVSSSLSVWLTVAFTVERFIAVQYPLQRPTVCTVHRAKTVIILLSAFSVTVHLYVFVTAGVVVHHDEDGTPITECNLRMDYRGLMNVINWIDTLLTLVIPFIMIVVMNTLIARQLILFSRRFRRRDDFLRLQEVSGGQANGHHKQGGTSSHSGRSPCVSSGRGVNRISVKRHVGQAAASSSSSTTKNNNNLKMATPFASSAATVLSYPSKNPRSILSTRTQYSITKMLLLISTVFIILNLPSHVIRVHAFISSLWGEDHDSDEVTMWNLQQLFMQLQYTHFSINFVFYSTCGATF
Pc-ETH-R-1	Procambarus-GPCRA42	VGVWTGVLVTLMAVGVGGNVLVPVVVMRTRDLRSSTNLLLVNLAAADLLVLLVSLPTALIELHSRPETWVLGEPMCKLVPFVEYCVCHASVLTILVISFERYYAICRPLRASYTCTKMRACTCILTIWAAAVILSCPMMVMSKHELVPYADGTMVTGCXXXXXFFVPLLLLILLYLVIGRSLMRDSASAALQHRKVDLPNMKARRQVVVMLATVTIFFFVSLLPFRVLTLWIVWTPKEIIETVGALRYYSMLYAARVMLFANSAVNPILYNL
Pc-ETH-R-2	Procambarus-GPCRA41	YTGWCLVLLVVGLVGNVLVPLVVVRDRELRAASTSVFIVNLVAADLLVLGVCLPALISELFAPPAVWVLPASMCKVVPYLEFTVAHASMLTILAISVERYRAICHPLTVAASCTRLRAALTCLLVWVIATCLTSPVIALTEHRRVRYIDESIVPVCYTRADKPWAQVFVVSSMVGLFFLPLVVLVGLYWRIARQLLLEDQQLCRDKPNPHLQARKQVVVMLGTVVVVFFICLLPYRIFSLWFIFTTKESEQSIGQETYYNLLYAFRVLVYVNSAINPVLYNV
Pc-FMRFamide-R	Procambarus-GPCRA18	ILTIVGLLGLAGNLISITILSRPKMRSSINCCLIGLTTFDMIVVTTSVLMFGVPEIGEYTNSMVWYTQGVFQRVTPFIFPVALMAQTGSVYLTVTVTVERYIAVCRPLRARSLCTYGRAKIYVISVALFSVLYNIPRFWEVSYKECNVKEAEFVIVLPTALRTHPYYIEIYIMWMYLIVMYLVPFLSLMIFNFFIYREVRAANHERQQLSRLQKKEIGLAVMLLVVVTVFFVCNVLAFIINILELLGITIELLTNASNLLITINSSVNFIIYC
Pc-GnRH-R	Procambarus-GPCRA40	LLKISLEGSYTSEQDLASSRGGLEESYLPLDVLAERVNETLANVSSGPLNETEGVMEGLVKEMPQEMMFNTSHIITISAYSCLMVLSALGNISVLRSIAGHRSRSLASRVTLMILHLTIADLLVTFLLMPLEIGWAWTVSWEAGDVACRILAFFRTFGVFLSGFLLVAISVDRYYSVLRPLTVMEAKRRVRLMLWMAWGASGVCSIPQTVIFHVEQHPDHPWFEQCVTFHSFPSPTYELLYNVAGFIAMYAIPLLTILFCY
Pc-GPA2/GPB5-R	Procambarus-GPCRA30	AVWLVVVTAVLGNLAVIIVLISSKFMTVSKFLMVNLALADLCMGLYLLIIAVMDLHTIGVYFNHAIDWQNGPGCKVAGFLTVFASELSIFTLTVITSERWYAITYAIHLNKRLKLSMAVKIMVVGWTYSITMAALPLLGISSYSKTSICLPMETGNALALAYLISLLLVNGLAFFVITACYASMYCSISRHDATAPHSDLTVAKRMALLVFTDFACWAPIAFFGLTAVAGVPLINVTRAKILLVFFYPLNSCANPYLYAIL
Pc-Leucokinin-R	Procambarus-GPCRA10	SIFYGSISLVAVIGNALVMWIVATSRKMHSVTNYFIANLALADIIIGLFAIPFQFQAALLQRWNLPEFMCAFCPFFQTVSVNVSIFTLTAIAVDRYRAIVFPLTARPSKFRSKVVIASIWLFSATLAIPNAIALRVRYIKDSLTKEQKPVCLAEGIDPTVMWTYSHVMVGLQFFVPLGIISFAYIRMGWELWGSRTPGNAEDARDAIVLRNKKKVIKMLFIVVALFAFCWAPLQTYHVLQEIYPSINTYRFINIIWFCCHWLAMSNSCCNPFIYAI
Pc-Moody	Procambarus-GPCRA22	FIGYMVLGLTGNFLTILALLRCPRVRNVTAAFIISLCVADFLFCVLVLPWEVSRFLAGKWVWGEGWICTLFPLLRYWNVAVSLLSIAMITINRYIMIAHFSVYKLVYRKGWIALMIAFCWVFAFVMLLPTLLSKWGRFGLDRRLQTCSILDDSNKSPKQVLFGLGFCVPAIVIVICYSLIFFVIHKSEKRMRQHSTRGMNGAAPPSGPTLQPQSRVTTKVEREARRRRNEWRITKMVLIIFIAFLITYLPITLVKNLDKKVDYPGLHVLGYVLIYISACINPVIYVIM
Pc-Myosuppressin-R-1	Procambarus-GPCRA38	HGYLALMICLVGAFTNILNMVILTRREMINSTNTILTGLAVADFLLLLEYSFYAASYIKGQDTMFDNYVHSVFILFHAHFTQVTHTIAICLTITLAVWRYIAICKPHLNLFLCTLPRARLAVVVAYLVSPVLSVPNYLMYSIRQRHDRYSNKSLYHVDFSDRARASNSLLQSIHFWFYSVLIKILPCLLLTFFIYHIISAMYTAKRRKENLIKMSTPSMETERKLPRMERLTEKTTRMLLTVLLLFLATELPQGILSLLSAIYGHSFFRKCYLHWGEVMDLLALINGAVNFLLYY
Pc-Myosuppressin-R-2	Procambarus-GPCRA17	QAVHGCMSLAVCVFGSVANVINMVVLTRRSMVSPTNAILTGLAVTDLLVMVEYIPYTMHQYVWQSRPLASRYSWGWAVFVLFHAHFAQVFHTISIWLTVTLAVWRYIAIAFPQNNTTWCSMRRTHAVSLAAFFCSIVCNIPNYLNFTISKIEHRGQTLYIVNFSHLALAHGGFLKSINFWIYAVMLKLLPCGALTSLSFALIQELLRAARRRAQLMKNTSGRGADAEKQADRVTKMLLGILVLFLASEVPQGILGLLTVIPDSGFFPCYQKLGEIMDMLVLFNSAINFLLYCAMS
Pc-NPF-R-1	Procambarus-GPCRA36	IVCYISLILFGVGGNMMVGWVIWRKRAMRTPRNLYIINLTVSDLSMCLICMPVTLVGLLYKNWGMGSLACKLVPVLQGANIMVSTSTVVAIAVDRYATIVKVGRSTRSKFHVAASICAIWTSSVLFALPLYFYYIVTQVKLHHILLYSRCVDHWPSRSVKNVWIIALLLTQYGIPIVVLSVVHARIKRYLGQHMMGQYDARRAQKEIERNRKTTILLSTIAVAFAVCWLPWNIVNLLADFEYEGFRDPTHLYTVFGACHMIAMSSACINPVLY
Pc-NPF-R-2	Procambarus-GPCRA13	ITIYSLLIIVGILGNLIVAFVIGRRSELRTARNVYIVNLTVSDVSMCLVCMPFTLVGLLHKNWSLGNFICKLVPVLQCTNILVSTATIVAIAADRYLTIVCVKRNKDARAYIPWSIAVIWLVSLVFPLPLFAYYFVKRVQIKDYLLYEKCMESWSSPVVKYTWNITLIVMQYIIPILVLSFVHGRIQNYLSSHKMSQRDARRAQREIERNRRTTILLTSIAVTFAICWLPWHVVNLLADFNYAGFQEPGYFYVVFGSCHAVAMSSACINPILYGW
Pc-NPF-R-3	Procambarus-GPCRA12	IVVYSLLIILGSTGNSLVVVAVIRKPAMRTARNVFIINLAISDLLLCLVTMPLTLVELLSLYWPLGNHPFLCKLVGTLQATSIFVSTISITAIALDRYQVIVYPTKESLKKVGAVLMLLLIWVISFILALPNFIWRTLKHHDINLPNLCSINFCFEEWPTVHGRGYYSLFVILVQYCLPISTVSVSYAMICRKLKYRIKNSAVRSSKKGERDNKRMKKTNTLLIAISLIFCVSWLPLNLYNLVVDFVNPFGDDMETILVVYAVCHMMGMSSACSNPLVYGW
Pc-Periviscerokinin-R	Procambarus-GPCRA24	TAVYMVIAVGGVVGNALTCLVVARNHTMRTSTNYYLVNLAVADLLTLCLTLPVEVYQMWVQYPWPLGEAACRLRAMVPETLTHVSVLTILAVSGERYVAITDPVYARTTHTLTRTARVLPVIWLTSMLAAVPLGYFQKVNLVKSPLGSDLPQSAWCAIPYDDPSPRYCWLLWASSVGAFMLPMAVLIVLYCKIGMVLSIDPPTRTPAAGAGAMHTRKVGIRMLVAVVVAFFLCWAPFHAQRLMFVTITTYGQWTPYHRSVNTKLFYCTGICYYLNSAVNPILYSV
Pc-Proctolin-R-1	Procambarus-GPCRA59	WLYWQYFRYGLWLTDASSSTSIWLTVTFTIERYIAISHPIKGKVLCTMSRAKKVIIVVYFLCFALTASTPHEWVVVTRTRPDTLEPYLALDFSRLGQDSRYRXXXXXXXXXXVNSISSMPSTLAESKLHRRKMTMVSDRDHYSHQQEHKITVMLIAVVILALLCQMPTAVLLLYSTVYEPPSKTPTFAIMRGLGNIFNLLNAVNAAANFILYCAFSDKYRRTFLLTFVPCAYHQQPLAHSFVASV
Pc-Proctolin-R-2	Procambarus-GPCRA19	MVPIVMCIGVVGNSVSMVVLTRRKMRSSTNNYLTALAISDLLYLVFIFSLSFRHHPGMSRPHHWFYWHYSRYALWLTDASGSTSIWLTVTFTIERYIAVCHPIKGKVFCTESRAKRVIVAVFILCFTLTATTPHEWVINEVTDSVTGQAKLAMDYSVLGSNDTYRKVFYWFTAVVFILLPLVLLAVFNSFLIHVVKQSRAQRCTMTNQRVERDTHSQSQEYKITVMLIAVVLLALLCQLPVAVLLLYQSFYASKPNSIASYMERGLGNIFNLLSAINAACNFVLYCAMS
Pc-RPCH-R	Procambarus-GPCRA06	ISSYSGIFFVSLVGNLCVLWAILGGGRKQRKSRVNLMLLHLAIADLIVTTVMIPVEVGWAATVQWVAGDATCRIFSFFRIFGHYLSSFILVCISIDRYFAVVHPLSLNAADRRGKIMLIFAWFLAFSCSLPQVIIFHVETHPLFTFYVQCVTFNFFPSMHHEMVYNIFCLVMLYVAPLTIIIIFYAAIVLTIFQKSRLSSDDTTIRRSSLGYLGRARTRTIKMTVSIVLAFFVCWTPYVVISLWFCFDRSAAALLDEKVKKGLFIFACFNSCVNPIVYGIFNFC
Pc-Ryamide-R	Procambarus-GPCRA08	YLVYASIFLLALLGNSLVLYTVASNRKMHTVTNLFIANLAVGDLLSMVFCVPFSVASIIVLQYWPFGEGLCIIVNYSQAISIFVSAYTLVAISLDRYLAIIYPLRPRMTRLQAKVIIALVWGLALFTTLPIAVFSGLDPTDMRIYQSSGREVCREQWPDEALRKYYTMALMVLHYFLPLVVLIFTYSRIAWKVWGCKPVTSRCSLNATSQMPHLKSSETGRGLLRKSTSDHSPAKMIKMTLTVVLVYSLCWLPFNILLVVLDFVEEMSFWPHLHHLWFVFHWLAMSHTCYNPVILCWM
Pc-SIFamide-1	Procambarus-GPCRA46	NSFIVNLASAAFLVIVFCLPATLLSNIYYPWMLGWIMCKLVAYVQAVSVSASVNSLVAVSLDRFLAIWFPLKLQITTERARALIVVIWIMAVGSAIPYYVYFETQIFDPDVPDLIVCVEMWPSREAERLYFLIAHLLFCYLLPLALIIFFYVMIWIRVARRTIPGDTRDAAVHQMQQRCQVKEVKMLVGVVIIFMLSW
Pc-SIFamide-R-2	Procambarus-GPCRA07	AYVFVSVMGVIGNSFVVAVVMRAPRMRTVTNVFIANLAVADLLVNIIVMPTTLIGHLLNAWVLGLFVCKAMSYLQGVSVSASINTLVAISVDRALAICYPMRCQITSRTCRSIIVVIWAFSLTITLPWAIFFKLEPIPDTDLHVCTDKWPDPHSGNMYFVLANMVMCYLLPLTVISVCYILIWCKVWRRKLPGEQQDVGVAMMIHRSKIKVIKMLLVVVILFALSWLPLYAIFARLKLGVVLTEMETQVIHVLAPIAQWLGASNSCINPILYAFF
Pc-sNPF-R	Procambarus-GPCRA14	YIEYLTIFLLGVFGNCLVCYVVFRNKHMQNVTNYFITNLALADILLCVLAVPFTPLYTFMGQWMFGRLLCHLVTMAQGTSVYVSTLTLMSIAIDRFFVIIYPFRPRLRLSICYLIIISIWLFSISATLPYALYVRQVEYQDRYYCEELWPSESIRQVFSGFTAIMQFVVPFIIILYCYVKISVRMNERVRAKPGTKSSRKEEADRDRKRRTNRMLIAMVTIFGTSWLPVNVVHLVGDYYAPASEWGYYNLCFFITHVVAMSSTCYNPFLYAWL
Pc-Sulfakinin-R	Procambarus-GPCRA15	VIIFLLGVVGNTLVIVTLLQNRKMRTITNVFLLNLAFSDLLLGVFCMPFTLVGSLLRDFIFGPVMCRLIPYFQAVSVSVSVWTLVAISLERYYAICQPLRSRGWQTLSHAYKIISLVWLLSLAFMAPIAALSQLLPVGDTSRHKCREMWPSLHLERGFSMFLGAGLLLVPLIIMVAAYSSIIISLWHGMRLERETAKVPVPVRHIYRLISLTDLNSLTMVQQSLRRKNSRRHASKISIRFRKIPAQTRACEECGEAGRNSGIELGPVHDPHTQSLDQESGSHTCLHGREYHNYKWQVESVRENGNLASPQGKAPKNGFKRLRSTHLEKSIEAKKHVIKMLFVVVLEFFLCWTPIFVVNIMCLYIPDQVYRALGSFGISFMHLLSYASSCCNPVTYCFMN
Pc-Tachykinin-R	Procambarus-GPCRA09	WSVFFGGMVVVATGGNLIVIWIVMADRRMRTVTNIFLVNLSVADAMVSTLNVVFNFTYMLNLHWRFGRIYCKISQFVSILSICASVFTLMAISFDRYIAIMHPLRPRMGRKATIMIVVWIWVSSTCLSMPNMLFFTTAALPLRDGSERVVCYGAWPDGDQGDSYSEYVHTVVLMVLTYILPLLCMGFTYARIGLTLWGSRSIGEQTPRQVESIRSKRKVVKMMIVVVTIFAICWLPYHVCFILFNLMPEIAHTDYIQETYLAIYWLAMSNSMYNPMIYCWLN
Pc-TIE-1	Procambarus-GPCRA23	AVFCCVLFIVLGVPGNLITIIALVKCKKVHNATAVFIINLTLSDLMFGVFNLPLAASLFGHRAWVHTGFLCLLFPILRYGLVAVSVFTVLAITINRYVMIAHPRLYHRLYTRTWLAIMVVATWIGAFGALVPTLLEFWGTFGLDPAIGSCTILPDRDGNSPKEFLFVFAFVLPCVAICVCYARIFCIVHRADKKSHSHSQHFLKVNGKRHKNVASPCTADPPTLQTLHATPLHDRLQLETLVKLSTSSNSVKVEIVEPQEESQKNEESSLDGNGRGGCGSKEGTRTPSPETTPAGMTTDASSLLKTEANGFSGHSSNEGVGASSAACSPIRISPPTAPESPASVKSDRKISTNIERRPSTISGRGGTFSHLRGTFRRTRAGSFIARQPTLSAKDRRLLK…
Pc-TIE-2	Procambarus-GPCRA21	FAAAASILFILVGILGNLVTIIALSRSVKLRVHATTAFVISLCASDLLFCSINLPLTASRYIHESWVLGDTLCSIFPFFFYGNVAASLLNMVAITLNRYILIAHHGLYDRVYRHHYIYLMIAVVWLFSFGMMMPPLLGVWGRLGLDPPSFSCTILKKDGSSPKKFLFLFGFLLPMIAIVVCYSAIYYKVRESRRNLVAHTNKGGSPSTFNVHIARKEDLRLTKMMLTIFLCFLVSFLPLMIVNVADDDVLVPSLHVLASVLAWASAVVNPFVYAV
Pc-TRH-R	Procambarus-GPCRA45	IGTLFQGIIFIIGVIGNVMVVIVVARNKNMATPTNCYLVSLAIADCAVLIAAVPQEIVSYYLIGNHWIWGHVGCAIMIFLQNLGINASSLSLTAFTVERYIAICHPMKAQTVCTVERAKKITLVVWVFAVCYCSPWLYLTTVVPLAYAVDYPTQECTFKLSRDQYFLYYFLDIIVFYVVPLLLSCVLYSLIARILFTSQVPKNPTVNGHHNKKRVNSPRVQVVKMLAVVVAIFATLWLPYRTLLVYNSLLAMFGYNTYKDLWYLLFAKTCIFINSAINPILYNA
Pc-Tryptopyrokinin-R	Procambarus-GPCRA26	VIYILITITGVLGNVATCIVIVRNRIMHTATNYYLFSMAVSDLLLLALGMPDEFYLLWWGEPYIFGSVFCFIRGFTAEISTNASILTIAAFTVERYIGICHPLRSHTMSQLGRVIRSIAIIWIVATVCAVPIAMQYGIVYQKTPDGQDIPNTSGCYLKKRIWVFFEVSTVLFFVAPMLLITVLYVCIAVQLKKSSRLARSVPSIGCHNCASTNDGSRNKAVIKMLVAVVIAFFVCFAPHQAQRLMALHADPTNPVAVQLFNVLFNISGVSYYIST
Pc-Vasopressin-R	Procambarus-GPCRA01	ITLLAIFVLTVLGNVVVLFMLLVRHKKLTRMCYFILSLCVSDLITAFFNVLPQLVWEVTYRFHGGGFLCKAVKFGQLLGPYLNSYLLVMTALDRYQVICYPLSNCAWTPRXFLAWALALGSCTPQVFVFSYQEVGNGSWDCWASFIPPWGPRAYVTWYALSVFIVPLFFLVFAYSCICRTLWVNFKHKQMDEHTHHWRDSRRPRLLVRLRPHRHRSESEISTCIHDPPPQENIVPLLRAPSHLA
Sv-GPCR-A1	Buckley et al 2016	IVAIVVPIIFGIIVLVGLFGNTLVVIVIIANKQMRSTTNYLIFSLAMADLLFIVFCVPFTASDYILPSWPFGSIWCQTVQYLTYVTAYASVYTLLLLSFDRFLAVVHPIAALSIRTESNAVYAIGFSWILILTSCIPLYLCHGIKKQNFEGEVYFQCAFLDKEYNHMAFHIGFITTMYFVPLTVIVVLYLMILNRLWYGVVPGGSRSAESIRGKKRVTRMVVIVVVTFIVCWFPIQLVLLLKSLDLYEMTTFRIITQIAAQVLAYINSCVNPILYAF
Sv-GPCR-A10	Buckley et al 2016	CIWILGFIALLGNSFVILWRSFYSSGNKMHSFLIVNLGVGDFLMGVYLIIVAVVDHQYRGVYAAYELSWRTSSLCQLAGFISTFSSELSVFTLTVITVDRLIVIKFPFGARRVEGSVTRMVMAGVWILVAILSGLPLTYLDYFHNFYGRSGVCLALHITNEKPNGWEYSVFIFLVLNLLSFGVMAVSYVLMYMTARDTHTAARTGAQARAGDAGMATRMTLIVATDAACWLPIIFLGIASLSGLTIPPKVFSWIAVFVLPLNAAINPVLYTL
Sv-GPCR-A11	Buckley et al 2016	AYVVVFLVSLAGNLLVIVVVYYNAHMRTSTNQYLVNLAVADLLVTLVCMWVHIVRHLSHPNYVLPAIVCKLDGFVQATSLLASVLTLTVISVGRFVAVMFPLHARTSPDRAHRVIAAVWVTAALLSCPTLFYRQLYSIKWSNFTSWQCDEIWPMEGKFDSTVSRCIITYDAKKLFYTVLIIALYFLPVGIMFINYSLVVWKLWVTQLPGEHPAPSRITATRSKKKVVKMVSVVLLVFVICWTPLQSLMLYSNFIHGQHDTLPEWFPVMEFAAYFIAYTNSALNPIIYCGF
Sv-GPCR-A12	Buckley et al 2016	TFAVIVTLMAVLGNLCIIIILFKNRLLLRTSVNHFILNMSVADLITAVAGPIPFTIRDTSDFWPLGQAWCHLEGYIQILVMVVSVTSLATISFDRMVGVVRPFHQHLKRWQSVAIILGIWVVSALIAVPFGVYRLYTVHMWKDLTERTCEESDNIRIWWIIVVIALNFLPLIVMVTCYSIIFVNFNKYANKVRGKEHPAILHLKKRVVRMMFVVVIVFIASWISFQVLQVTRSHFVNEEGSLRPELMQTYEDLLTLSQYMIYVSPAVNPIIYALM
Sv-GPCR-A13	Buckley et al 2016	YGSISLIAVVGNALVIWIVATSRKMHSVTNYFIANLALADIIIGLFAIPFQFQAALLQRWNLPEFMCAFCPFFQTLSVNVSIFTLTAIAVDRYRAIVFPLNARRSKFWNKVLLGLVWAASGVLAIPNAIALRVKHVTDTRTRELIPVCAPERINPVMMLAYSHAMVGLQFFVPLGIISFAYIRMGWELWGARTPGNAEDARDAHVLRNKKKVIKMLFIVVALFAFCWAPLQSYHVLQTVYPAINKYRYINIIWFCCHWLAMSNSCCNPFIYAI
Sv-GPCR-A15	Buckley et al 2016	AVWGVVVTAVFGNLAVMVVLMSTRFKMTVSKFLMCNLAGADLCMGLYLLIIAAMDLRTIGVYFNYAIDWQNGPGCKVAGFLTVFASELSILTLTVITLERWYAITYAIHLNKRLKLSMAIKVMVVGWAYSITMAALPLLGISSYSKTSICLPMETGDALALTYLIALLLVNGLAFFVITACYASMYCSISRHDATAPNSDLTVAKRMALLVFTDFACWAPIAFFGLTAVAGLPLINVTRAKILLVFFYPLNSCANPYLYAIL
Sv-GPCR-A16	Buckley et al 2016	YGYAMPVLLVVTTMANTIIVAVLWQHHMRSPTNAVLMAMALSDMLTVVFPEPMFFYMYTLNNHAKPLYPPAACYAWHFLHDPIPNLFHTASIWLTVALAVQRYIYVCHPPVARTWCTLPRVIKAITWIFVFATIHQAPRFFEMVYGPKEVEWRGDCVHVCSEEFNDWVHAITLDIYFPIYFWFRVVFVHLGPCTVLVVLNLLLYRAMKEAQRRRKKLLQDKNSRKECRKLRDANCTTLMLIVVVSVFLVTEIPLAVITVLHILSSMGLHFFSEKSYDILKYFFIISNSFIIFSYPINFAIYCGM
Sv-GPCR-A17	Buckley et al 2016	SFFYGSISLIAVVGNALVIWIVATSRKMHSVTNYFIANLALADIIIGLFAIPFQFQAALLQRWNLPEFMCAFCPFFQTLSVNVSIFTLTAIAVDRYRAIVFPLNPRRSKFWNKVLLAFIWTASTILAIPNAIAPRVKYITDTRTQEEIPVCHPEGINPVVLLAYSHAMVGLQFFVPLGIISFAYIRMGWELWGARTPGNAEDARDAHVLRNKKKVIKMLFIVVALFAFCWAPLQSYHVLQTVYPAINKYRYINIIWFCCHWLAMSNSCCNPFIYAI
Sv-GPCR-A18	Buckley et al 2016	VIYMLITITGVLGNVATCIVIVRNRIMHTATNYYLFSMAISDLLLLAFGMPDEIYLLWRGRPYIFGEEFCFIRGFTAEISTNASILTIAAFTVERYIGICHPLRSHTMSQLGRVIRSIAVIWVVATACAVPIAIQYGIVFDETVDGKVDPNTAACLIKKRIKLVFEISSVLFFVAPMLLITVLYVCIAVELKRSTRLGRAVPSIGSHSCSSTNDGTRNKAVIKMLVAVVIAFFLCFAPHQAQRLMAIHGDETNPMAVKLFNILHNISGISYYIST
Sv-GPCR-A19	Buckley et al 2016	GTPTAEVSSEVESSSAATEAWTTTPWNADHTLWHSHTTVNSSWTRQDLDLAGSEYDPVERNVFLNASLKNGTGNESEYDYPYEESLGTFFWGQLAPPLAVYAVTYVVGVVGNTLIIFTICRYRRLRTTTNVFLASLASADLLLILICIPVKLARLFSYTWTLGEVLCKVIYYLQALSAICSVLTLTTMSIERYFAIVYPMRAQYRCTISQAKRLSVALWLLAMVLASPVLLLQVHMEVGIRVPAYWCVRDFDSPLLWRSYETYMLVL
Sv-GPCR-A2	Buckley et al 2016	FYAVTCVVGLCGNTLVIYVVTRFSKMQTVTNLYILNLAIADELFVVGIPFLMTTSMLGHWPFGSIMCKLYMITTSLNQFTSSLFLTIMSADRYIAVCHPISSSRFRTPMISKLVSLTAWTLSALMIVPVFMYSNTLEDNGQDNCNIFWPESQGVRGEIAFIRYSFALAFGIPLCLIFVFYSLVLHKLKTVGPKSKSKEKKRSRQKVTRMVLTVITVYVICWLPYWVLQLTLILSTPKQGHSNFMVVLFMVSSCLSYINSALNPILYAF
Sv-GPCR-A20	Buckley et al 2016	VFTVFILPFNSCCNPFLYALLTKQFKKDCVMLCKTIEESRVTRGIGRCRHSSNFSNRQTPANTNSALDNSTRPDNKSCRCLNKAQETEKLHRRLRISALKYLLCHKEAEEMNSASDFSYQQSKSAIKSKRHASVSSETYSSSWSDTWRRGQAAMSLRILDRRRHNSWYLTRKPSQESNLSSSRNDSSATTASTSTWRISRSSVSSDISSSGSRGVGKTDATPTLRLGSLRDRRGETHTQIPARQITHHQALLVRQQSGISGQRSSPTTSAVRIKPRLQRQTAIERETYLPNKTLGGQCAVPCPLH
Sv-GPCR-A22	Buckley et al 2016	IFFYAAIVLTIFQKSRLSADDSTIRRSSLGYLGRARARTIKMTVSIVLAFFVCWTPYVVISLWFCFDRSAAALLDEKVKKGLFIFACFNSCVNPIVYGIFNFCKKKPPMTQTWRSTTLNTQMNSRSCDCRSFKSSRVYWSRREPATTVTNSEVTDHTAELLLPRALNSSYRTRQVGEGEYPGGSPLTTQYKNGTFYSSSSRAVPEDQNGNP
Sv-GPCR-A23	Buckley et al 2016	HGYLALMICLMGAFTNILNIIILTRREMINSTNTILTGLAVADFLLLVEYTVYASSYIKGQESLFDSYYHSVFILFHAHYTQVTHTIAICLTITLAVWRYIAICKPHLNLFLCTLPRARMAVFVAYFISPILSVPNYLMYSIHQRNDKQSNGSLYHVDFSQRARASNGLLQSIHFWFYSVLIKILPCLLLTFLIYHIIRAMYTAKRRKENLIKMGTPSMETERKLPRMEKLTEKTTRMLLTVLLLFLATELPQGILSLLSGIYGHSFFRQCYLHWGEVMDLLALVNSAVNFLLYY
Sv-GPCR-A24	Buckley et al 2016	PPFLAVVAIWVLSVCSVLPYAVYMNYTDLQVILGAQFDGVGICAVNVGEDKTEYIRGLFITLFVLPLALITFLNVRVSVVLANLEAPVGLAMLDPGSLASQQQVWSPRDYRFFPSTFTTEADGRDGCHYHSAYQLPSFSPTPTTVGGGSQTPTLLGSRGPPTPSLQQLEESEIDVAREKRNQRYIVTIVTAFALCLCPLMILRLVKNLVVETAENSAYFDVTFISIVWLAFLPTLTTPALFADW
Sv-GPCR-A3	Buckley et al 2016	VFMSLACGVGLIANTLVLCVLLSSWSRLHLSARYAIHRAIADILFLITIAFDVPMHVQDSWIFGSALCKLRSALAVIGQLVSSAMLMALTSNCFLEFCKPGIPLKDRSALLRTISVVAWSISIIFGIPIFLLSEILKEVTREHFHCVSLPLSEDTTPSQILRFIFMFLVFVVPLITNWVLVTNWSILDQQITSKAITLEMRYPWALPRVLLLVFTMCQLPYWVPYLIRELVRDDNFSDAALLMIPATMCLPPINAALNPVLC
Sv-GPCR-A4	Buckley et al 2016	IIYSVMFVVAAVGNLTVFITLFRNRHRKSRVNLMIMHLAAADLMVTLINFPLEVGWRITTQWVAGNLACKLFQFLRAFGLYLSSLVLVCISLDRYFAIVHPLKVNDAQRRGKIMLCFAWSTAAVCSLPQSVIFHVDTHPVFRNFRQCVTFGFFRTQVEEMTYNLFCLAAMYFLPLFVIIVVYLRILWEISQKSKDSKEEASSRRGRNGRMRLRRSDMTNIERARARTLRMTVIIVLAFIWCWTPYVVIVMWLVIIVGGFLSLVIIPSKSSPTLVG
Sv-GPCR-A5	Buckley et al 2016	RVNMMIMHLSLADMIVTFVFLPTEITWHITIEWVFGNFGCKIYKFFSAFGFYMSSMVLVCISLDRYFAVLHPLKVNDAQRRGKIMLFFAWLISAVISLPQSVIFNVQPHPKYADFHQCVTFGFFNSNNGGEMMYTIFCISFLYFIPLSIIIIAYSRIILEISRKSRDTQHDYSREERYHGRLQLRRSNMSNIERARTRTLRMTFIIVMAFIWCWTPYALATLWNFIDPVTFYSMNKHVQDILFIIAVSNSVVNPIIYGRYSISC
Sv-GPCR-A6	Buckley et al 2016	IVPILFALIFIVGVIGNGTLIVIFARNRNLRNVPNTYIISLALGDLLVLFFTVPFVSTIYTIESWPYGNFECKFSELVRDISVGVTVFTLTALSADRYLAIVSTVRRAAGRAGRRTIRAAVGIWVAAGVLAMPAALSSHVQVFQVTEEKVISVCYPFPESFPEWYARANVIVKALLFYLLPLVVIATFYLLMARHLLSSEDVPTESHVFHRHLRTRRKVAKIVLCFVLIFAICFLPTHVFLLWFYLDPEASIKYNEFWHVLRIVGFCLSFMNSCINPIALYCIS
Sv-GPCR-A26	Buckley et al 2016	AVWLVIVATLVGNLTVLGGRVLSGDDNKILSLFIRNLAVADLLTGFYLAVVAVKDMQFRSEYHKHAYYWMTSWQCTVTGVLAMTSAEVSVMILSFMSVERWLCITWPLRAPKLSLGGAKVSLTCIWVVGIVLSTAPVYYYKGKQRFYGSNGLCFPLHLDDPWVPGWFYSAFIFVGLNQLGVVLILMSYTGMFYNIRRTRANTPLSLGDREFAMRFFFIVFTDCLCWTPIIILRILALAGIEIMPELYAYVVVVVLPINSALNPFLYTFT
Sv-GPCR-A7	Buckley et al 2016	VVYGILLTTVGLLGLAGNLISITILSRPKMLSSINCCLIGLTSFDMIVTTTSVLMFGLPEISEYTHTMEWYTQGVYQRVTPFVFPLALIAQTGSVYLTVTVTVERYIAVCRPLRARSLCTYGRAKVYVLCVALFSILYNLPRFWEVSYKECKNDDEVWLAIVVPSALRQDPYYIQIYIMWMYLLVMYLVPFLSLMIFNFFIYREVRAANHERQQLSRLQKKEIGLAVMLLVVVSVFFLCNVLAFIINVLELLDIAIDELTMSSNLLVTINSSVNFIIYCI
Sv-GPCR-A8	Buckley et al 2016	LLPPLVCLGILANGLCIVILTRPSLRSARVNGYFLMLAVSDLLVCVFHIPVITSITGCTFDSYAEAFYFTHFGWTLLGMSQALGTYTIVWLSLDRFIAIWAYDLYPRIQQKPNVMRNRMLVTGLLCILFHLVLVVDAKVSCSNPDPSDVLCTGGRWVSVSGYENNFDQKWHRLYLAAFGMFIRWVPCCLLLVFNVGLVAGVVRGRITFPGAQESGRGGEKTLIATTIAITATYILFTFPITVYIMGYNTQVEDRCSGEHAKEVLRAVGNVFQLLEHVIHIGFLIGLYHGF
Sv-GPCR-A9	Buckley et al 2016	WIVFLLALMGNGVVVVVLVAAYAKMDVPRFLVTNLAMADFFMGVYLGFLAVADASTLGEFRMYAIPWQMSPACQVAGFLGVLSSELSVYTLAVITMERNYAITHAMHLQKRLSLRQAAYIMLVGWIFAITMAVLPLAGVSDYRKFAVCLPFETDGAGLGYVVFLMFINGVAFLILMGCYFKIYCAIRGSQAWNSNDSRIAKRMALLVFTDFICWAPIAFFSLTAAFDIHLISLEEAKVFTVFVLPLNSCCNPFLYALL
Sv-GPCRA14	Buckley et al 2016	IGTLFQGIIFVIGVIGNVMVVIVVAKNKNMTTPTNCYLVSLAIADCAVLIAAVPQEIVSYYLIGNHWIWGRVGCAIMIFLQNLGINASSLSLTAFTVERYIAICHPMKAQTVCTVERAKKITLLVWVFAVCYCSPWLYLTTVIPLSYAVDYPTQECTFKLSRDQYFLYYFLDIIVFYVVPLLLSCVLYTLIARILFTSQVPKNPTVNGHHDKRRANSPRVQVVKMLAVVVAIFATLWLPYRTLLVYNSLLAMFGYSTYKDLWYLLFAKTCIFINSAINPILYNA
Sv-GPCR-A27	Buckley et al 2016	WVVYQVVFPVLVALGVVANLLNLIVLSRPAMKGVAYRYLNHLAVSDLLYLVFNVPFCMRDFAHISEMKVVSKASAVYYANVGIPLVNMFLTMSEYIVVWLSYDRCLAVCSPRKFSAKQRLEVVRIRCGMSLLLTMFVYSLSPLRQTYQCEGLECCVSESEYADEPWYMGYEFFREIYSRFLPAILVTAFNVAIVVTLKQIKRGREGPDVTNEAREERERRLFFLLMAITVLFYISAFPSAIYKVLMFNDMTFIPYFRAVADVLEVSGHVFNFVLYF
Sv-GPCR-A28	Buckley et al 2016	VVAPIIVSVGMLGNLLTIFILRLPQFRGVTYTYFLMLAMSDFLSLFFCISFLLHVLHEGTHLYSTAVWYSYCEQLFVNIPMSTSVLIIICVTVDRYFSICRPTEFKRIHTSSYARAGILGSMLIAAAVWLPTCALKKPKLYDDCETSSFVAPDNRTWWVACMVPDIRNNPYYIAYAWIRQTVVSFIPIVILILLNILIVREFIRLRKKKDHRFVAGRHHHSTLAERPRREDQHLITLLTAVMISFFITMVPAGIFNALYTEVFATKLQFEIFRAVANNLEIVNHALNFYIYI
Sv-GPCR-A29	Buckley et al 2016	FLVPTLISVGVFTNLLNVVMLWRAGRQQRQRQAQATTFSYLLWLAITDMLASLSLVPSIVHFDRTQLSYAWAFYYAHFEIPVQNALTSASVYIVVGLSVDRYVAVCHPRRYQAVSAPNLALIRITLSLLVPVVLYIPHGFSQEVQLNETSWSYTYDATEMADPRAWYVWTVVVELCHRMAPATLLVILNFCIIYTFKQVTARRRNITKNKGAVATQASNASRRSEDDVRSQQEQRLVYLLLAIVAAFLLTTLPAAVLALIDTEGPSHGSFSHEVFRAVANCLEVLGFSLNFVLYFIF
Sv-GPCR-A30	Buckley et al 2016	VVLPLVLAAGMIVNGAGLVLLTTPRLRARPANRYYFLLLSSDLVVLVASVPTSLTLNGCRLWSYGVALYLAHSCNTIFYIAQAFTLYLILWISYDRFLGLWYFKRFQDMQTRRVFRNRVVLTVLLCLATNLQHLLEVEVRCTGYTHDLDGMCKAGVWVIDDGLHYLGRKSLLANLLWVVRGLVVLVVPVVLVLAFNAGIVAGLVCRRLHNSAVTLRTRRQALSSIYIVLALSATFLACTAPITVYSAFYADNITNCHGSSAEEIFRAVANLLIIGEHLTHFLFL
Sv-GPCR-A31	Buckley et al 2016	VFIIAIVGTVGNLLAAASLLLSKKLRQSPSTAFMVNLLVCLLPVCAIGMPMFGFAFLAVRDYERIPYTEGVAVATFAMGLILSQVHIHTISAMAFNRLMAVMWPVLYKKVMQPRKVRLYLLLLWLYSALLWVPLFFGVIGKLEVETEELMVSMKDESLHKIKKAIHIFFTYLLPIAFSSVCYIAMYLKVRHSRQKKVARQRCKSVMETSEDTVLRLWDDHVTRTILVIFLVLLSCSVPHVVIHVLHLHKKLPATWLLLHVVFWLQFCVDPVVYVCM
Sv-GPCR-A32	Buckley et al 2016	VATVIAVLFIGYLVLGLTGNFLTILALLRCPRVRNVTAAFIISLCVADFLFCVLVLPWEVSRFLAGKWIWGEGWICTLFPLLRYWNVAVSLLSIAMITINRYIMIAHFSVYKLVYRKAWIALMIAFCWVFAFVMLLPTLLSKWGRFGFDRRLQTCSILDDNNKSPKQVLFGLGFCVPAIIIVICYSLIFYVIHKSEKRMRQHSSHSMNGAHPSGPSLQPQPRVPGKVEREARRRRNEWRITKMVLIIFIAFLITYLPITLVKNLDKKVDYPGLHVLGYVLIYISSCINPVIYVIM
Sv-GPCR-A33	Buckley et al 2016	WAIVLTALAAIIISILGFFGNLLTIMALPHSSRLRNAATWLVVNLAVAEGIFCVTILPISAAHLLTLYVTGGRPLLNDTGCSVFVFLRYVNIQAELLSIAAIAVNRCVLIAVPKQYPRLFSGQKTAGLIASIWLVSALLMLIPLLQVYGKFVYNHRTDECDFSDETQHGQAPRKLFLSLGFLLPCIVIIASYSYIFYKARQSSAKIRAASSAGLLKQTSTSSNPSRPARPVEGLRSRDIRIARTIGVIFVAFLVCCTPVSVVHYLDATIHRPLLLLLLHPLYWAQYCINIFIYVFM
Sv-GPCR-A34	Buckley et al 2016	IFAAVASIIFIIVGIMGNLVTIIALSRSLKLRIHATTAFVISLCVSDLLFCSINLPLTASRYIHEAWVLGDALCSVFPFFFYGNVAASLLNMVAITINRYILIAHHSLYDRVYRRHYITLMIALVWLFSFGMMVPPMVGVWGRLGLDPPTFSCTILKKEGSSPKKFLFLFGFLLPMVAIIVCYSAIYYKVRQSRRNLVAHGNKSGSSSFSAQVTRKEDLRLTRMMLTIFMCFLLSFLPLMIVNVADDDVRVPSLHVLASVLAWASAVVNPFVYAV
Sv-GPCR-A35	Buckley et al 2016	LLELWGTFGLDPAIGSCTILPDRDGNSPKEFLFVFAFVLPCVAICVCYARIFFIVHRADRKSHSHGQTLIKVNGKRHKHVHPPCRDPPTLQTLHATPLQDRLQLETLVKLSTSSNSVQVEILEPGEKSQREKKSDRKREENSGGEGGSSKDVTRTPSPVSTSRNVSTDGNSLLKTEVNGFSGHTSDEGVGAPELVTCSPIRICPPSAPDSPVSDKSETKIRSIERRPSTISGKGGGGTFSQL
Tu-AllatostatinA-R	tetur17g01230	LVPLVFSIIVVIGLLGNSLVVIVVLWDDQMRSTTNVLIFNLAVADLLFIIFCVPFTATDYALKYWPFGDIWCRIVQYLIYVSAFASIYTLVLMSLDRFLAVVHPIASLSIRTEVNAYRAITILWIAIIFLCLPILIVHQVHVDLDSETSHLCHINPAENKFFAPSVFLSSYAIPLTLAFVLYVYMLKRLWHNDIRTGRSVRNKRKVTRMVVVVVVIFAICWGPIHIVLTLRSQGMFEPDSKFKLVTLIVSQILAYINSCINPILYAF
Tu-AllatostatinB-R	tetur06g05960	IMPFLLIVTLITNSLVVIVLAQREMRTPTNLVLLAMAISDMLTLLFPSPWYFYNYTLGYHSKILHPPVACYAYHCMIEVIPAFFHTASIWLTLVLAGQRYIYVCHPTVAPKYCTPPKVARAIVTVFVLSLIVQASRFADRDFQEVTLDSDSGPVYGCRFFTATWVKRLFSEDAYYIFYYSFRIIFVNIGPCTALVILNLALFRALRRAQHKRKKLFQENRRSECKKLCDTNCTTLMLIVVVSVFLATEIPMAITTVSHVIQNSLDIHIASYEYLNLTILFSNFLIMLSYPFNFAIYC
Tu-AllatostatinC-R	tetur01g16794	LYGIVCLVGLCGNTLVIYVVLRFSKMQTVTNMYIFNLALADEMFLIGLPFLIATVKYKSWPFGRLMCQIYMITTSINQFTSSLLLTVMSADRYIAVCHPISSPRYRTPFIAKFICLTVWTVSALLMVPIFMYANVLSHEPKNTLSCNIVFPENEYMNGQKAFTLYSFTLGFFIPFILIFLFYFLVICKLRTVGPKNKSKEKKRSHRKVTYLVLTVITVYVGCWLPYWIGQVYITFQKPNVRHSDLCVSILLLAGCLSYANSAVNPILYAF
Tu-Allatotropin-R	tetur23g00700	IFITLHTLVFIIGLTGNALICLFVYRNRHLRNVTNYFIVNLAVADFLVILICLPPTVLWDITNTWFFGDLMCKLVVYFQFVSVSVSVLTLTFISVDRWYAICRPLKFKSTITKTRVAIIFIWISSLAINLPDLIHLQTISPFHRNETIYYTDCVHDWSEETEKIYQLWIVTTYFILPIILMSVAYHQIAIVLWNKNIPGSCETGQHHHYSNRHSNHNSHNHSQDNHPDASSIEMNSTIAKRSDCVQGTRSKSKPSYKSSVENSHFGASTNGGNSRTVTKNTSKYPYDSQVTSRQRVAKMLIAVVIMFGLCYLPVHVLNTLRCFIAIPQNDVISILSLSSHWLCYANSAINPIIYNFMS
Tu-Bursicon-R	tetur11g03260	WIVFLLALLGNGVVVVVLIFGRSKLDVPRFLVCNLAMADFLMGIYLGMLAVVDAATLGQYKVYALPWQRSFGCQIAGFLGVLSTELSVYTLAVITSERNYAITHAMHLNKRLSLKHAAYIMAVGWTFALIMALLPLFGVSDYRKFAVCLPFEITDIWSRTYVISLIVVNGLAFFILMGCYLRMYCAIRGSQAWNSNDSRIAKRMALLVFTDFLCWAPIAFFTLTAIAGYELITLAEAKVFTVFVLPLNSCANPFLYAIF
Tu-CCAP-R	tetur35g00370	LWIIFVMIVFGNCSVLGTLLLSKGRKSRMNFFIMHLAIADLLVGLINVLTDIVWRFTVGFYTGDTACKAIKFAQVVVTYGSTYVLVALSIDRYDAITHPLNFTIRARRAKFLIAFAWTLSGIFSIPTLFLYKIHNIEDKPQCWIHLEPEEWQIYMTLVATSLFFIPTVIISACYSIIVHTIWTKSRLMGSSPRKKVKPDLDFKRMSSRGVIPRAKIKTIKMTLVIIFVFILCWSPYFVWDLLQVYQQIPRTQTTVAISTFIQSLAPLNSAANPLIYCLF
Tu-CCH-amide-R	tetur03g04250	YIVPLIFGILFVVGLIGNGTIVYVFLRNKTMRTIPNTYIISLSIGDLLIITGSLPFVSTIYSFDSWPYGSFLCKLSEFFRDVSMGVTVFSLTVLSADRYMAIVLPLRRFTSSRHKELTLAIAGFIWLVSCLLAFPGAYNSFVLQLSITPDKTIYVCYPFPASLGTNYAKFIVLTKFIILYALPLFIISIFYLAMARYLLSSTGPSGFSNSANQTHLRLTKARTKVAKTVLSFIILFAFCFFPNHVFMIGFYFYPNLFTYLTPFWHYLRIVGFILAFGNSCLNPVALYIVSGSF
Tu-ETH-R	tetur30g00050	ATLFCALILILGTTGNILVPIVVCRTKELRNSTNIFLINLSLADLFVLIVCMPTVLIELHSKPEIWLLGQEMCKAVPFVEMVVAHGSILTMMAISFERYYAICKPLKAGYKCTRLRAVIIILSVWAIAIISTIPILWIAELSHETYIDGSLVPVCLTQANKLWHKLYFIGTMIAFFWSPLLILIIIYIVITKRLFLNDENIRTSTNHGNHECGQMRARRQVVYMLATVIACFFICLLPFRLFTLWLLLSSTDQVKSLGMELYYTTLYFCRIMLYLNSALNPILYNLI
Tu-FIRFamide-R	tetur01g16804	SVNLTLMNKSHSWTPTELINLNPSSIDPPLLFDLSLAHGYSNPEDLPPLVIPPISHSTPTNHHHHQHSLPPSPGYSTELPDDPLNYYVTFVYPLALISQTGSIWTTCLITAERYFAVCHPFRIRTFSNRNRAIWAVVFLSLGAFLYNIPRFIEIEVITSPEGIRSVRQTALRQNRLYYWLYYICLNLALLYIIPLSLLTALNTEIYKAVRRASRNRATLTNQEETELNIASMLVLLVSIFIACNAPAFVVNCMEFFNAPGYEMATIFSNLLVCLNSSINFVIYCI
Tu-GnRH/AKH/ACP-likeligand-R-1	tetur02g09980	LYAYCILFGIGSFGNFYALKDLVKARQLSQYINLLMAHLTFADLCVIFISLPIEIMWRITISWNAGDTSCRVIQSVRLFGMYLSSNIVVCISIDRLHAFTRSSRTGYRKYSKTFLISAYILALFLSLPQAAIYRVEYHPSFPDYAQCIQARWFVDSKLEKFYIAMCLLGMYFVPLIAIVFCYCKIFFHLHFDGQSIQFQDALYALQYRAVDARDNKDIRRVIARHHANRYSIILKAKRRTLKMTLIIVIAYLICWSPYACLILYYSFDYKSAQDIDPAIQEGILLFAVAHSCVNPFV
Tu-GnRH/AKH/ACP-likeligand-R-2	tetur13g03110	YVFLFTIGGSANAYVVYNLAWGKRLTSTRHEKLLLNLAIADAIVTLVMTPTEIAWRITASWKAGNLMCKLFQFYRLFGIYLSSMVLICISIDRLLAVYSPFKYQTYDIFVKKLLIVAWLLSFIFALPQIFIFHVESPSEFPGFTQCVSFKSFQTETQLRMYNIFCLSIIYFVPLLCISLCYTFICVKIRRKMVRRFLTVFRNGDLTTVVNPEVQHSETIGFTSNQLQSAQNCHSPHPHSNANGCDLTTEGATLTRPSSSSAPVAPVTTPSRGSLRCIVLPVSSASRQRQKIGSKIVKDTVIIIAAFIVCWTPYATIHLWYQIDWSSAFQVDKSLQGVLFLFAISNSCVNPYIYG
Tu-GnRH/AKH/ACP-likeligand-R-3	tetur06g04150	VLYSLLFVSGAIGNLWVFFKQRQKCQRDARINYLLRHLNYADILVIFGTILIEIIWRITVYWHGGEILCKLVQTFRIFGVYLSSIMLICISVDRYFVFVHPLSFINREKRKKILIHASYVVSAVSALPQAFIFHIKRHPRYPEFAQCLSSGYFDAEWKEKVYQIFTLCIMYFVPFFVTLFCYIRIIAALSSQRELNVSRPTNDGEQRINVYQRAERRTLRMTSIVALAFVCCWTPYTYVVLWFQFNPDSYQSTNILIMDVLFCFAVLNSVINPCVY
Tu-GnRH/AKH/ACP-likeligand-R-4	tetur02g03910	TSYLCLFFLGAPANLIVFYNIFKTSAYKRTRNEFLLSNLVIADSIVTCLMIPSEILWRFSITWIYGSIACKIFQFYRALGIYSSSSILVCISIDRFIAVIYPFKYTSCAPLVHKCVFTAWIISVTASLPQMVLFNVQAHPELNNYYQCVDFHSFGEEWHRKLYNIFSLCVVYVIPLLIIIICYTGICIKLFANSRCLGNVKAALDDCWNNLSSIEPASSSSSSSLNHNHVTQSHHHYQQPHRSTASYTRETESLEILPAPESSLTAKRQKIQSRVLKEAFIIILAFIICWSPYVIAVIWYQIDPNSARQINENLQAILFMFAVSNSCVNPYIYG
Tu-GnRH-likeligand-R_	tetur17g00970	IILYTLLISGSLTNLFALFQIAFKNHHKTGSNILLLNLVIVDLFVVLFTIFPQILWCQSISWEVGQIACKLYQTLRNFSLFSSSFMVICISYNRYYLLKEPHIFQKEKQRAYRMLKITYISSFLLSIPQFIIYKVQPQPDHKFNQCVGFTFFTSQWQLRAYNFYTLLGMYLIPLQLIILLYSKIIASLNLDKYVVARMSKSASSEERLSQKTNCMLKTKRKAISTFLAVTISFTVCWTPYAFIVLWQVFSGQDEIINPVFTSLMYMFALLSCTLNPIVNSSHLY
Tu-GPA2/GPB5-R	tetur01g15880	IISIAAVLGNLAVMVVLMSGRFKMNVSKFLMCNLAFADFCMGIYLLIIAIIDIHTVGVYFNYAIDWQHGLGCMITGFITVFASELSIITLTVITLERWYAITHAIHLHRRLKLNLAVKTMIGGWIYSLLMASLPLFGISGYSKTSICLPMENKDTVDIIYLITLLSFNALAFLLITACYGKMYHAVASQHGRITANDQTIAKRMALLALTDFACWAPIAFFGLTAVAGYPLINLTNSKILLVFFYPLNSCANPFLYAIL
Tu-Leucokinin-R-1	tetur02g07280	TSIYLLVSLCAVIGNSMVLWIVIKSKRMRNVTNFFIANLAVADLVIASLAVPFQFPAALLQRWVLPHFMCSLCPTAQVVSVNVSIFTLVAISLDRHQAVTRPLATRMYKKSALFIIAFIWLISLLLATPTFVAWEVRYVWSTESSNYTEPFCDTSSVSSDFWRHYNHFLVALQYFIPLFVISFAYIHMAVILSEVDATTAKRNDYMRALQNKRRVIKMLFIVVALFAICWLPFQLYNILQEIYPSINEYKYINVIWFSCHWLSMSNSCYNPFIYAIYG
Tu-Leucokinin-R-2	tetur03g03420	VLAYGIVSLTAVIGNTIVLCCVVGSVRLRTVTNMFIANLATADILIGALSIPFQFQAALLQKWILPPFMCAFCPFIQIVSVNVSIYTLVAIAADRYLVVFAPLHCRINKYRARMIIIFIWAWSVIAAIPALIALRVRLVPDLESAVDSHDDKWLRSLVTGNLTIPTRPSCDNIGMSESIWRGYNQFLVVIQYFLPLGIITFAYTRMASKLHGQEKSGSSGLISLDNNKSSHQGDSVFRNSQLVTSYHLTTADAEYIVTHKRKVMKMLIVVVALFALCWLPLQTYNLLKDTIPEINTFRYINVIWFCCHWLAMSNSSVNPFIYAI
Tu-Myosuppressin-R-1	tetur35g01370	HGYLSLCICFFGTVTNILNIIVLTRKELLSATNNILTGLAVADMLVMMDYIPFAIHNNIQVHQGDGEMFTYGWTVFTLFHAHFTLVVHSISTWLTVLLAVWRYLSVRFPTQSRGWCTMSNARWLIVATYICIPIFFIPTYLTFVVKDNGAGGYKVDWSDISINHNETLKRINFWVFSVGTKLVPCILLTYLSWALIHAVLEADKRKRRLKENCYTLASSSATKSEYSEDSLGSLHQPGQVYLEVNSFRKVRHHSTSINGSTPGAPVNLTPASGTTQSDRTTRMLLGILLLFLATEFPTGFIALLTGILGDDFFHNVYYPLGDILDTLALINSAVNFVLYCTM
Tu-Myosuppressin-R-2	tetur38g00540	HGYLSLVVCLFGLVANVLNIIVLTRKNMVSPTNAILTGLAVADMLVMVDYIPFSIHNHIRHEQPPTELYSYPWTVFTFFHAHFSVVFHSISTWLTILLAVWRLLSVSYPTRSRTWFTMRSAIISIISIYLIVPIFCIPMYLSFTISPVEDTIGIYYRIDWSELSLKNDKFLKNLNFWVFSVGTKLVPCILLTYFSLAIIKILIEADKRKARLRSSYNNNSKPDLLTPTATGTGTTINDNTNDSRRWSCSPACDPASTINEATNKIELCQSKKMNNKSKRGSASTGSQLDNNNLTNSSQQQHLLHPDYPHNNPSPQHQHHHHSHHHNHHHESSQAHDRTTRLLLAVLLIFLLTELPGGILIVLSVFLGENFFQTVYSPLGDLLDILALINSAINFILYCTM
Tu-NPF-R-1	tetur18g02210	AYIILIILGATGNGLVCMVVIRKPSMRTPRNVFIINLAISDLLLCLFTMPFSLVEIVLKFWPLGEATCKLVAGLQATSIFVSTISITAIALDRYKVIVNPNCEPCHPINTFITLSAIWITALALSAPLFIYRTVESHSINILWLKSIDYCIEKWPIEHGRALYSIFSMIFQYVCPCIIVTVAYIRILRKLNYRMVQKKMGTTLAEKQRREKIKQRKTRLLLISISFIFGISWLPLNIVNIVADIYFPFDNSQVYRILFACCHLAGMSSACSNPLLYGFL
Tu-NPF-2-R	tetur01g14930	SYILLIAVGSIGNGLVCIAVIRKPSMRTPRNLFIINLAISDLTLCLITMPFSFIEIAAKFWSLGLFTCKLIAGLEATSIFVSTMSITAIALDRYFVIIKPTPETPKITGILYGLLSIWIIALILSIPLFWSRTTYRIEVPEILSSADHSKETLEYCYEEWPVNRGRAIYSVFTIVLQYFVPTILVTLIYMKIYKRLKNRMSQKRTAIKLDERIKAEERRTKRTNYLLISVSLIFGISWLPLNILNIISDVYYPFQDTSTFRIVFACCHMVGMSSACFNPLLYGW
Tu-Dilp-7-R	tetur15g00150	SVWVVAFIACVGNVFVLIGRMLMHEPNQVHSFFIKNLAFADLLMGIYLFIIAYYDASFRGQYIKHEDAWRHSWQCNLSGFLSTLSSESSVFILTVITVDRYASVIYPLSQKRRTKGFAISCMVAIWTGAVVLALLPLLTDDLFGDEFYGNNGVCLALQIHDPFSKAWEYSTFLFCGLNSGAFIYITYAYINMSLTIASSRLGLRTTQQQQDRCITKRFGFIVATDCLCWMPIVIIKILALAGVPINDDLYAWVAVFLLPVNSALNPVLYTL
Tu-Relaxin-like-R	tetur15g00700	SVWIVAGITCAGNTLVLVWRSMAKKEHQSLSLLVKNLAIADLMMGIYLVVIGSYDQVFREKYNNYALQWMHSWKCNFCGFLATLSSELSIFIVLMITIERYRSITMTCRLVTLRWTASILLLIWTVSLAVSLFPILYWSDPEDPLYYASNGVCFPLHLEDPFMFGWQFSTFIFLGINLPAIVAIIGLYTRLFLVIKRDRQLTRPALLGKADHEDVILAFRFFCIVVTDCLCWVPIVSIKIFSFTYMYISPKVYAWLVVFILPINSALNPMIYTI
Tu-Periviscerokinin-R-1	tetur05g02400	IYAIIFVTGSIGNVCTCIVIKRNRYMHTTVNYYLFSLAISDLLLLNFGLPPELYALWRKYPYIFGKWFCILRAFTSETSTNASILTITAFTVERYLAICHPLRAHTMSKLSRAIKVILIIWAISAIAAIPIAYPFDIIYMVKHNNGQVNKESAICSIASPVEYLFEVATICFFVLPMGIISILYILIGIRLRRSSSITSRADSNGDRSPDTHLPNGSKDPTLYNQQSYKQHLDKRRAIVRMLVAVVVSFFICWSPFHAQRVLAIHVAEKSPKFVQTTLIVLTHVSGITYYLTATINPILY
Tu-Periviscerokinin-R-2	tetur14g02540	TFVYSLIFILGVIGNTATILVILRFKYMQSVTNLYLLNLAIADLLTLCAAMPLELYQLWHQYPWELGGLPCLLKVLIPETTANASILTLVAFTLERYSAICGSPKTPPPNINSSSSTRNRFTRNTVLIWLLGLLGAVPLALYTRINYLYIDDEPLIESAWCGLPFNDPDRTWETIMLTSTIIFFIFPLLIICLLYYFIAITLKKATRLDPIGNIDIHLNDQRCSRKIMQSRKIVIRLLVAIVIAFTICWTPFHAQRLLFLYVSLYSEWSNKLRSVNQILFLLAGVFYYLNSSINPILYSVM
Tu-Periviscerokinin-R-3	tetur26g00650	TVLYILILLAGVIGNISTCIVIARNKYMRTATNYYLFSLAISDLLLLICGLPQELYLLWRRRPYIFGEFFCIIRGLSSETSSNASVLTITAFTIERYLAICHPLKAHTMSKLSRVIRLIIFIWICALLGALPLALQFGLKYDENIIDGSSSISAIESTAECTVISPIKHSFAISSLIFFIIPSLLLTVLYLSIGLHLRQSEALKRNQPDKCNCCSWFKCRSQLLKSATQGLRHSPSIHSNNVGEDENEQEEDEGDNNNCESKKSVHSSNNFVLAKYHTTLLTRSSSLYSKFKPSPPCIRYTDSRSPSNHHLHNTNPHHHSHNKHNNQTHLHHSHYPHHHYHNESSASSSSRRAVIKMLVFSPFHRFLVAVVVAFFMCWAPFHAQRLMATYASGSTQAEI…
Tu-Proctolin-R	tetur06g01960	LVPLVMIIGVIGNSMTIVIMTRRRMRSSTNFYLAALASIDMMYLIFIFILSLKHYPDADHSTFYYYWVFYPFSLMIVDGCSNISVWLTVTFTFERFIVVTHPIRGKVICTEARAKKVILAVFIICFTYVLPTPFEWIIVEKLSPLDNSTRIDVRYSDFGRNKTYRTIYYWTTSVLFTFLPLTLLAFFNAFLIRSVQLSRRARSEMTQSKITTAYSTVSKSDPDPSPRLGRNGVVASGTSSGSNKVDHSTAQETKITIMLISVVVLFLCCQSPTAIMLIYSSLRDDGRNTNEYYLHIAWNNIFNFLVAVNAAGNFVLYS
Tu-RYamide-R	tetur08g06060	FMYSSICVIAITGNAIVCFIVIAYRRMQSVTNYFIVNLALSDILMASLCIPFTFVSNLILQHWPFGAFMCVLVSYSQAVSVFISAYTLIALSLDRYIAILYPLRPKMTRFQAKLIIACVWIVALITPLPTAIVSKLVQPAVWVESGITDRYTCTEDFANQTYRQVYSLALMILQYFFPFVVLLYTYTRIAIAVWGKTTPGEAEDARDKRLAASKRKMIKMMITCVTAFTLCWLPFNTFIVVGDNHPEIFSYSYIIYIWFACHWLAMSHACCNPIIYCWM
Tu-SIFamide-R	tetur18g00990	AYTIVFILGIVGNSAVVAVVFRSPRMRTVTNYFIVNLALADILVLLFCLPPTLLGHLFIPWILGLFMCKAVSYLQGVAVSASINTLVAVSVDRFLAICYPLKCQMSRKCARRMIIIIWLFSLAIAFPWALYFTLHPIPETHSEMMLCIESWPDELSERLYFLTANLLLCYLIPLTVITCCYIAIWLKVWRRHIPGEKGIKTGKNLNTQMDLVMQRSKLKVAKMMIVVVVIFVISWLPLYIIFARLKLGGVIEENSIEEKIFMTMTPIAQWLGASNSCINPILYAFFH
Tu-sNPF-R	tetur29g01220	YCLYALIFLVGICGNTLVCYVVFRNKQMHTVTNLFITNLALSDILLCIFSVPITPLYLIFYKEWVFGRILCHLVPYAQGVSVYISAFTLMSIAIDRFFVIIYPFKPRMRINVCLTIITFVWISAALLTLPYGLFVKMASDQDERWLCDEFWPVEESRKAFGFSTSVLQFVIPFTIITFCYIRVCGKLRDRARSKPGEKSVKKDEIERERTKRTNRMLIAMVAIFGISWLPLNIHNLVTDFYIPASEWRYFKPFFFLVHAVAMSSTCYNPFLYAWL
Tu-Tachykinin-R-1	tetur21g00830	IWSIVFGLMILVAMVGNTTVIWIVTGHRKMRTVTNVFLLNLTIADLIMATFNGVFNFVYMLHSHWPFGQTYCKINNFIANVTVASSVFTITATSIDRYIAVVHPLKPRMTKHQVMLIIIMVWSLAALLSLPNLLYSELFTIPFQDGGYRVVCILVWPDGYAGQSTLDYLYNLTFLAITYVIPMISLIITYSLMSRVLWGSKGIGEETDIQRESIRSKQKVARMLIALVVLFAICWLPYHAYFLYSYHYPHINQSVIIQHIYLFSYWLAMSNSMYNPLVYYWM
Tu-Tachykinin-R-2	tetur01g08520	IWTLVFGGMILVATGGNTIVIWLVLAHKRMRTVTNYFIVNLSIADIMVSTLNVIFNFTCMLNGDWPFGTLYCKISNYIAIVSVSASVLTLMAISIDRYVAIIYPLKPRMSKKTTVFITLAIWIIGSILSLPNILYSTTKREYFLNGDYRDICFLDWPDGPATSSKFDYIYNVIILLVTYMVPICSMCFTYSRVGLELWGSKGIGEYTEKQVESMKSKRKIVKMMIVVFVIFAVCWLPYHGYFLLTHHFPEMMEADYVQQIYLIIYWLAMSNSMYNPIIYCWMN
Tu-Tachykinin-like-R-1	tetur06g04340	FWTVIFSLNVISSIIGNLIVILIICGYKQMRTKTNLFLLNLSVADLMMATFNTMFNFIFMLKSHWPFGTTYCIINNFLSSVATSSSVFTITVTCFDRYMAVVHPFKPRMNRTTSLIVVLLIWLLAGVLAIPTVLYSTTYELSYQDGSRVLCWIKTILSCLRRLHSNAENIYNVVFFVVTYAIPMFTMGLTYTRMSFVLWGSKQIGEMTSHQLEAIRSKQKVVPMLIIVTIIFGLCWLPYQIYFLVVFYIIELGQKEYVQHIYLAFYWLAMFNSSLNPIIYCLL
Tu-Tachykinin-like-R-2	tetur07g03180	IWILLFTGIITVTVIGNALVIWIILAHIRMRTITNLFLLNLALADLLMALFNTAFNFTWMLNSHWPFGSVYCSINNFIAHLTVFSSVFILTVMSIDRYIAIVRPLSSRMSRRTTLITLNLIWIIGAIISLPNLLFSMTVTYIYPDGSLRTVCLLKWPDGFAGYSSFDYIYNILFLVITYFVPVITMAATYPQMISVLWGSQNIGEITERLKSAIKAKRKIVRMLISVVFIFVICWLPYHIYFLIVFHFPKISHYKNIQNIYLAIYWLAMSNSIYNPVIYY
Tu-Tachykinin-like-R-3	tetur33g00660	IVVYVIMIMMALLGNLGIIWIITGHRKMRTVTNIFILNLSIADLITSMLNITFNFIFMLSGQWYFGYFFCKINTFIAYVTLSASVFTIMALSLERYRIVINPMKPRITKTTCVACLILIWLFSFLLSLPTIVYATYITYDMNGNYTRKICLLQWPDGLPGRSEADFYFNLVIFAVDYAIPMVLMSVTYYRIGRVFWGSQAIGELTEGQREAIRGRQRVVTMLITVTVLFAICWLPYHIYFIYIKYDPNIITHKYISNIYLTIYWLAMSNSAINPVIYAIL
Tu-Vasopressin-like-R	tetur16g01950	ITLSAIFVMIVFGNTSVLLALILSRIKLRRMYFFLLHLSIADLITAFANVLPQLIWEITERFYGGNVLCKGIKYLQILGPYLSSFTLCATAIDRYRAICFPLESRSALNRSKLKVSIAWGLALICCLPQLFIFSYRQIPNSPGVYECWGTFIQPYGERLYVTWYALTSFFIPFVILIFTFSNICLELWRNGRRIKKANLTTSTRRTSSNNDQCTPRSHSTAYFSKAKIKTVKLTVTIIICYICCSSPFNVVQIWAYWAPGAQERPLITIAMLLPSLNSCVNPWIYLF
Zn-Sulfakinin-R	Zn_GPCRA22	IPLYVVIFVLSIVGNSLVLVTLAQNKRMRTVTNVYLLNLAVADLLLGVFCMPFTLVGQVLRNFVFGAAMCKLISFFQAVSVSVGVWTLVAISLERYFAICRPLKSRRWQTQFHAYKMIVMVWLASLIWNSPILVVSRLQAIKVTGRHKCREEWPSKSSERAYNIFLDAMLLLVPLIIMSLAYSLIVSKLWKGLRREIRHNSSCRRQLERTSSSATVNEVVMTGNINGGSTTGNAVITPLRHHRLFSANPSQQPILPRQATAATAVCSGTDGNHRTATSVKLWLFKGMVQARLPSSNDVASGRYRDRPGSLSTGKTVAIPSQQTTTSAGPYNAPPETSRLIGSSARNGTTCREEKDPRGHGSAVDGDDVIAPPGESPNTYTFTRHAIRSNYMDKSIEAKK…
Zn-Lutropin-choriogonadotropin-R	KDR23756.1	WVVFLLAMLGNGTVVFVLIFSRSKMDVPRFLVCNLAAADFFMGVYLGFLAVVDASTLGEFRMYAIPWQMSVGCQLAGFLGVLSSELSVYTLAVITLERNYAITHAMHLNKRLSLKHAGYIMACGWSFAVVMALLPLFGISDYRKFAICLPFETTTGPASLVYVVFLMFINGVAFLILMGCYLKMYCAIRGSQAWNSNDSRIAKRMALLVFTDFICWSPIAFFSLTAAFGLQLISLEQAKVFTVFILPLNSCCNPFLYAIL
Nl-GPCR-A3	Nl_A3	HGYVSLIVCAFGTIANLLNVIVLTRKELCSVPINRILTGIAIADMLVMLEYVPFACYMYLRPSILSEFTYTGAVFILFHTHFSQVLHTISICLTLTLAIWRYVAIRYPQQSHILCSEQRCQQALSAAFLLPLLICAPSYLNFSIRSTKVLEKSGVVVLYHIDLSQVAKEDDGLLYIVNLWVYAVLIKIFPCLLLTVISYWLINVLYRVNRKKQELKSNTFNMTGAGAEASGGKPKLDRAGKRIDRGARMLVGVFLLFLITDFPQGILGLLSGILGRCFFKNCYHLFGEIMDILALLNGAINFILYC
Nl-GPCR-A19	Nl_A19	YYIPAIISVGLVGNLLSCVVFLRTHLKMRSSSYYLAALATADFGFNVTLLLVWLSGFGLRVFNEEGWCQGVVYFSSVCSFLSVWLIVAFTVERFIAVQYPLHRPHMCTVERAKAVVSLLAALALLLHCYSFFTASVRLSPEGGDQICEMNERYREAMRVINIVDTVLTLIVPLALIVVMNTMITRNLLRFGKRLQQQNNQSNPPPTQQLQSDFNLNQINSSSSTNKICRGPSQQSFHSSNRAATSSSSHVQMQAQTVVTTRLTNATTQETPPQATRCIHIRSSRTNLVSTKTQQSITKMLLLISTVFVMLNLPSYVIRLYVFVCFSLWRQEASNSLWCMQQFFMLLYYTNFSINFLLYSMCGITF
Nl-GPCR-A42	Nl_A42	VAVYSLTFVLGIVGNSLIVFTIFRYRRMKSTTNVFLASLASADLLLIIICIPLKIAKLFSYTWTMGVFLCKMVHYMQNVSAICSVLTLTAMSIERYYAIVHPMKAKYICTISQARKIIIGTWLASLLLGAPIMFIQDHIEVGAKIKGYWCVRDYVNNREWVTAYELYMLILILIIPTSIMGITYSSICWEIWRVMKQRKTMTSGKATLTTETFPLSSKRSTCSIKTTAKSCIRTTDEENGTVRQVIKMLVMIVIVFVICWGPLLVDNVLTAFGVLPDQKSGTLKHMYTGFTLMAYFNSCVNPIVYGFMS
Nl-GPCR-A43	Nl_A43	LLIIFMLSVVANLSIAGAVLRYKEMRTVTNCFLLNLAVADLLFAAGTPLVALARLTPVWQFGSVTCRLLPYSQFVCGFVLLWTLTLISMDRHRCLAIPPYRSELTPRRALLLTAATWLIAAILFLPVAAWFRYYPDTRVCTLVFPPNDHVNLSLFFVVPVTCLSCLLPMSLLAFHYQRIFHKLVKTRSRWMVGGQCAEPREQRKISIQQIVNGGAGVRAGSLTHHEESRLNKHIRVARIILLNVLVVLIMWLPITVVMFLIYVDGSRPTADTNFFLRSHHFLWALLIALLNTVVNPLLYGFL
Nl-GPCR-A44	Nl_A44	ALVILFSVTATLSLSGNVTVIIVLSLGKRSSSDLKAFLINLAVSDVTMAAFSIPFTYTMFLLGRWIFPPWFCPIVMTMQHVSVIVSVYTLMAIGIDRYKAVMYPLNLRARKCRNKLIIAAIWIMAGSVSAIQLYVSEAKPFKYDRQWHYECSEQWTSEDHSKIYTVFIFSFTFGIPLIGLAYTYTSIAWRMWKRSSPGNADPDRDMVQLKSKKKVIKMLFTIVILFTLFWLPLQTFVVLFYFVPDFGNLLTEQQRRIYALSYFGCLWLANANSFVNPLVYCFMS
Nl-GPCR-A45	Nl_A45	GTLFQSIIFTSGCLGNIMVITIVSRCRTMRTPTNCYLTSLAVADIMVLVASVPLNIASYYVVSEQWLLPDFTCCLVIYLQYLGINCSTLSLVAFTVERYIAICHPMKAHKMCTLHRAKRIILFTWVIAIFYCTPWFTTVGTRSIDYRHFTIKKCDFLYNRDVYFRFYFTDLIVFYIFPLLLTCVLYGLIMRTLMRRSGGIGRSATVRKNSVKAEIQSRMQVVKMLALVVALFAILWLPYRGLLVYNSLASMFGGALYMQPWFLMFAKTCIFINSAINPILYNA
Nl-GPCR-A47	Nl_A47	CVWVLAIVATLGNVLVIMWRSRYKHCNQVHSFLITNLAVGDLLMGSYLLLIALVDWHYRGVYFIHDSDWRSSQLCAFAGCISTFSSELSVFTLTVITLDRFLGIIFPFRVRRLEMARTRQLMAFGWLLAGILSALPLSRFTYFHNFYGRSGVCLALHITPDKPSGWEYSVLVFLVLNLLSFGFIAVGYLWMFLVARTTQKAVTKERQMNEAAMAWRMTMLVATDAACWVPIILLGIVSLAGYTVPPQVFAWVAVFVLPLNAAINPVLYTL
Nl-GPCR-A11	Nl_A11	VFAYCALITAGLISALGLLHCLLKADAPRPLFTWHFANLAVCDVFKCAVVLPVTLVNILYHNWRLGQIVCYLFPMMQEIPLHVSGWTFYFILVQHYQFLQDPGKALQTLKPKVLIIWLISFLMVLHYAYYTLYIDLGSVLNHQFQGTGICGTTGKGKVYEYLRGIFVILCLLPLILSFKKFKKVDEQLQILELSRVDTSYVVKTPSSTKQSRWFECLESLESPSKIVIQRTFLDIRKERLSHKYFEIMLISHAVSLVPLLCFRMYLIFTDQTSLENHWIIFGITTWIAFLPTCTTSLLYASW
Nl-GPCR-A12	Nl_A12	VALYALLVLGGASANIALVFSVFRDRLYKDQTCVYLVNLALADLVKCLFVLPISLTVLLVQNWVFGSFLCYFLPMIQDIPSHVTMQTFVLIALDRHRFLQEPAKPRVPAFVCATGTWLMAICIVLPYPIYTTYIDMERYHPMFAGVGICMVNLADDMQEYVRGLFIAMYVLPLAVNAYLYVKMSRELEDQDGPLAFTLYEARTQRNNHTPYHYREGESQFRFRSPTVNFDLYEAELDMRREKRTQKYLIAMVTVFAICLCPLTVLRIAKLALNETYENSGHFDITFTLFVWIAFLPTITTPVLYASW
Nl-GPCR-A17	Nl_A17	YALVLAVGLLGNALIACALLRQRATRNLLLLNLCASDLLVCGLSGPVSVVIALRPRVSMALVACKAVFFLQGVPVAASTLSLMMLSVDRYASIEHPHLLSQMRQSRRLPVLMNMFVWLVALLASCPILYSRTTTLPGAVCEEVWPTYSLRVSFTLCQVAVVYVVPGLTVAACHHVVGHKLYAVSLVAAAANGDIPLPMPILGRQKEVIIVASLQPDLPSKTMQRHNKEGDGDEADDRRKRSTSRHKSLKSSESGRSKPPLTKQMSRQSLNSRRRLANMLVALVVVFATCWLPYVVLKIYSVDPSADDALIQSLLPFCLLLGHTHSAINPIVYWFLN
Nl-GPCR-A18	Nl_A18	YVPVLVTLGTAGNLLSVLVFFCTKLRKLSSSYYLAALAASDTGFLATLFVAWLPIVNVPLFNKPVICQASIYLNSVCSFVSVWLVVTFTVERFIVVLYPLQRQAVCTVTRAKAVLAILAIVALLTYSPYLITSAPQLKADPLTNTTHEVCTLLDGYHDLASLLNSVDVMLTLVLPFVLIVALNSLICRTVWRLARIRRGMMLPPSEQQPAAGGGNCTGGSRLHRSRKLQSSGGSSCAVAMSAARQPRKRSPSSSAKVTEMLLVVSTVFIVLNLPSYVVRIWIYASPPSHNEHNNWQIILQHYFLVLFNTNFGINFVLYCV
Pc-GPCR-A51	Procambarus-GPCRA51	FIHLLPCAAALVFHAAVAASLRRRSADDTRMNLRPRQVIIMARDCSLGGANNHKIVAASSSGDSANEDDERAAFDLQGAAICQVTRDAGKGRGPQPPPRAVPTMKPARDVHTIIRAHRRMRMRGPANAASIFTSYRGHSVETRRRLARLLVALGAVFAACWCPYVVALVVWAFRESPATRHALDVTLVLGHAHSAINPVVYWLMNRAFLSSLHRLLCTHLRFPEGLSCAGCA
Pc-GPCR-A54	Procambarus-GPCRA54	LAVLLVIGTVTSVLFNSYILFVSCTHSFTQTRTTTHVLLLHLGVINLLIAALFLVGLFPSLLQVEWVGREGCSAVGSAWFTLHVAAIWTLTALNLDKYVAIASPLHYARFVSPGRVGVTVLVSWVLSAGLCTLPLLLPGLHSSPRPPGCCLPDVVSAAPLLGRSYALALSLLGYLLPAVMVASANGRILVIARHHRHRIVSALWDVTVSAQATVTPQRSHFYLTRYRGRSAATTVFHFVGTFIIMYIPSAVCLLYEAMARSYVPVNVSTTNFALLTFAPAINGFVYGV
Pc-GPCR-A31	Procambarus-GPCRA31	SVWVMGVLACAGNLLVLIGRLVVKETNKVHSFYIKNLSLSDLLMGVYLFIIASYDAFFRGSYIRHEYSWRRSWQCNLCGFLSTLSSEASVFTLTTITLDRYFSIVHPLTLKERTLPIAVGVMVATWSLAALLAILPLLGIHYYGDNFYGSNGMCLPLHIHDPYAKAWEHSAIIFIGFNLVAFMFIAYAYGRMILAIRESQMSLRSTQEKQDRILVKRFAFIVGTDFLCWMPVIIIKVIALGGVVIDRTLYAWLAVFVLPVNSALNPILYTL
Pc-GPCR-A32	Procambarus-GPCRA32	TVWLVAAATLVGNLTVLGGRGLSRDDNKVLSLFIRNLAVADLLTGFYLVVVAVKDLQFRSEYHVHAYYWMTSWECTITGVLAMTSAEVSVLILAFMSVERWVCITWPLAAPKLSHEGAKLALACIWALGIVISIIPVMYYRGQQGFYGTNGLCFPLHLDDPWVPGWLYSALVFVGLNQIXXIRRTRANTPLSLGDREFAMRFFFIVFTDCLCWTPIIILRIMALADIDITPKLYAYVVVVLLPINSALNPFLYTF
Pc-GPCR-A67	Procambarus-GPCRA67	VAPIIVLVGMVGNLLTIMILRLPQFRGVTYTYFLALAVSDFLALGFSISILYHIIMGGTPHYSEAVWFSYYELLFTNIPMSTSVLIVVCVTVDRFFSVCRPTDFKRIHTSRNARAGILISVLTSVVVWLPTCLLMDPKLYDKCETFFFEPPDNRTWWVACISSQTLNSPYYIAYRWLRQIIVTFIPIIILLVLNTLILKEFTRLRKTKHEMSRGQPFAQDGCVPESRSRDDQHLISLLKAVMISFFVTLVPSGICNAIYTEVLATRMTFEVFRAVSNDLEILNHALNFYMYI
Pc-GPCR-A68	Procambarus-GPCRA68	VFPVLVSLGVVANLLNLVVLSRPSMRGVAYRYLNHLAVSDLLYLLFNVPFCMNDFARISEMQVVSAASAVYYANVGIPLVNLFLTMSEYIVVWLSYDRCLAVCSPQKFSAKQRMEVVRIRCGMSLLLTMFVYSLSPLRQTYNCDDDGCCVSESFYSEEPWYMGYEFFREIYSRFLPAVLITSFNVAIVVTLKQIKRERDCDIINEARQERERRLFFLLMAITVFFYVSAFPSAIYKVIMFNDMTFVPYFRAVADVLEVSGHVFNFVLYF
Pc-GPCR-A47	Procambarus-GPCRA47	VVVLGMVLTAALVLAFVSSAFIFFIILTSKQYKNSTSLLHLQLMVASALLSLLFIVFSTPSFIQGRWLLHEDLRLREVPSTPTSPYMKDPWDLYNATNNFTVRPLPPQPAFSWVTLQDLTNSTHSINVTALLNDTAAASRDPDIWESDALCRLYGFLLIVLHTVAVWVVVGLHCDKYCAISTPLRYNQIVTRHRVAAFSCLAWLLSVALASPPLVTTYSYTFSQGVCLPVWHRASATTYTWTLATFCIILPFTIILIVNSRIIMIARHHQHRIFSAIFEVMMSAQATVTHQKNPFDIPKKKRKSVWTVLEQIVAFVFCYYPFFGTVIWESLHGRRANQYWVLLGTTLLLISPLVNSFIYGI
Pc-GPCR-A55	Procambarus-GPCRA55	EKTYTVVLFVLTFALPVVGLGYTYLSIVAMMCSYRIPGNAEPSRDQQHLQAKVKVINMMIAVMVCFVLSWFPLQVLQFLIYFAPEITHCRGHECFPYYMSFFACHWIAMANSFMNPFIYCFMSNNFRVSLXXEDLCQFIRKCGRKRIRRQNSKTWSRSELGSSFRSILYITHKTSVQSSTKTSFRAKTDKQRDGEALELRTVPDRQSPLRTSRXXXPPQPQPPPTTPQQLPPHQPSQLLHRAPRPPVQVP
Pc-GPCR-A69	Procambarus-GPCRA69	GVTYVVGVVGNGLIIFTICHYRRLKTTTNVFLASLASADLLLILICIPVKLAKLFSYSWTLGEVMCKMLHYLQALSAICSVLTLTIMSLERYYAIVYPMRAQYRCTISQARRFCLAIWLLSVLLACPVFLLQVHMEVGERVRAYWCVRDFDSPLLWRSYETYMLVLVLLVPACVMAAAYAAISNAIIFMVVQRRTITGKGQMANGVLLLNGSTRGRRRATEESEVRQVVSMLVVVVVLFVVCWGPILVVNVLKAYAIIPAYSVPLKHVVTAA
Pc-GPCR-A49	Procambarus-GPCRA49	IMPAFISVSVLTNLMNVVMLGRARRQHQQRQAQATTFFYLMWLALTEMLASLALVPALAHLDRSHLSYGWAFYYAHFETPVLNALTSASVYIVVGLSVDRYIAVCHPRRYQDVSAPRLAVSRITLSLLVPALLYIPHGFYQKVVAAQGGAGWTYEGLEMAAPRAWYAWNVVVELCHRMAPATLLAALNACIIYTFKKVTSRRRLLTKSKGTESTNKSEDNSKGQQEHRLIYLLMAIVTTFLLTNLPATVLALIDTAGASHGSFSLEVFRAVANCL
Pc-GPCR-A20	Procambarus-GPCRA20	VAYGVVLPVLVSLGVLGDVLNLVVLTRPNMTGVAYVYMRGYAAASLFALLCAIPFTYRILTQETDRWNSYYIAAFHAHVVLYFGNSCIGIGVVMLLALTVERFISVCYPAKARNLCGETRAHLTVAIIPVATFLLNSPYLFLAHVASCRSDAGTVVHLKKVNAWLVNSLWFQGYKWVMEVSFKFIPALILVYLNIRIIRTYKAVCKKRRLMTKKSGEQRRQYAEESRLMFMLGGTSTLFFVCMTPMIVLSVTIHQGWKNSMGFEVFRAIANVLEVTNFAVTFYIYC
Pc-GPCR-A44	Procambarus-GPCRA44	ILLYSLLVVIGSVSNAAMITHILRRRLYRDPTNAYMMNVGVCNFIMSVLLLPLSLAILLIQNWIFGSFLCYFVPMLQDVPIHATMVTMVFVSMDRYRTIVTPNKARLPPFIAVLAVWVVSVCVVLPYAVYMHYIDLQEVFGDQFEGAGICTVNLGDDIAEYIRGLFVVLYALPLALVTFLHVRVGGELRSREAPVTLAMLDSTSRGSQQDVWSLQENSRPSSSAILTEAEGRDGFLYHDAHHLPSFLTPTPLGAGGGGSSGGSHTPTLLGGRTPSLHHLEEAEAEVEREKRNQRYIASIVTAFALCMCPLMILRLVKNMVMETYDNSGHFDITYITFVWVAFLPTVTTPALYAAW
Pc-GPCR-A04	Procambarus-GPCRA04	TVYVITLLLGILGNSLIIYTISRYNGMKSTTNVFLASLASADLLLILVCVPVKTAKVFAYSWTLGWFLCKAIHYLQNVSAICSVLTLTAMSMERYYAILFPFRAKYILTVHQAQRMTGLVWVLSVLLSTPILFIQVHSRVGVRVESFWCHRNWENAALWRAYETYMLVVVLAVPTLIMGFAYTAIGCKLTKVMIERSSLVGAGSHVSALETHPLNSIRVTSRSRDDDRDVRQIVTMLLVVVVLFIMCWAPMLVTNVLRAWGVLPTYDPRPFYKHLYNAVHLLAYFNSCINPIVYGFL
Pc-GPCR-A16	Procambarus-GPCRA16	VIFRNDSAGALAAFGTPVVLGERGADGLASSRGKINLTLLKLDLDLSPVFPSLEAVSGDVQVFLIFVYSLAAVLSLVGNVTVILVLAFGRRSSVRCYLINLAVSDITMATFCIPFSYTSFMFHRWVFAPEFCRIAAFMQHMSVTCSVYTLVAIGVDRYKALIHPLNTRWTKSRARLVIAGIWVFSVLISLVPLVVSDSERFDWDGEWYYEC
Pc-GPCR-A33	Procambarus-GPCRA33	CIWILGFIALLGNSFVIIWRSVYSSGNKMHSFLIVNLGVGDFLMGVYLVIVAAVDLQYRGVYAAYELSWRTSSLCQLAGFISTFSSELSVFTLTVITVDRLIVIKFPFGVRRKEGSVTRMVMAGVWVLVGLLAALPLTRLQYFHNFYGRSGVCLALHITNEKPSGWEYAVFIFLVLNLLSFGVIAVSYVLMYVAARDTHSAARADTNVRGGDGGMAKRMSLIVATDAACWLPIIFLGIASLCGVTIPPRVFSWIAVFVLPLNAAINPVLYTL
Pc-GPCR-A35	Procambarus-GPCRA35	CIWILGFVALLGNSFVIIWRSVYSSGNKMHSFLIVNLGVGDLLMGVYLLIVAAVDLQYRGVYAAYELSWRTSSLCQLAGFISTFSSELSVFTLTVITVDRLIVIKFPFGVRRKEGSVIRMVMAGVWLVVGLLAALPLTRLQYFSNFYGRSGVCLALHITNEKPSGWEYAVVVFLVVNLVSFGVMAVSYVLMYVAARDTHSAARTDTDARNGHGAMAKRMSLIVATDAACWLPIIFLGIASLCGVTIPP
Pc-GPCR-A34	Procambarus-GPCRA34	CVWVLGFIALLGNSFVIVWRLLYENDNKVHSFLITNLALGDLCMGLYLLIIAAVDINYRGVYFIYDAFWRTSSLCQLAGFFSTFSSELSVFTLTVITLERLVVIVFPFRLPRLSMRWTKVIMGLVWAAVAFLAALPLANIQYFVLNLASFSVIAGSYWGMYKAARSSSAAVRSDLQRRESSMARKMTLIVVTDAACWLPIILLGVVSLAGATIPPQVFAWVAVFVLPLNAAINPLLYTV
Pc-GPCR-A53	Procambarus-GPCRA53	YVIVFLVSLVGNLLVILVVYYNNHMRTTTNQYLVNLALADLLVTVICMWVHIVRHLSYPHYVLPALVCKLDGFVQATSLLASVLTLTVISVGRFVAVMFPLHARTSPDRARRVIAAVWISSALLSCPTLFYRQLFSVKWKNFTTYQCEEFWPTDGHFDPLLSKCVITYDPKKHFYIFLTIAVYFLPVGIMFINYSLVVWRLWMTKLPGEQSLPARNTATRAKRKVVKMVSVVLLVFVLCWTPLQTIILYISFVHEQSSLPEWFSVLEFSAYFVAYSNSALNPIIYCGF
Pc-GPCR-A52	Procambarus-GPCRA52	VLVMMASVPSLAIISFDRMVGVVSPFHQHLKRRHAVAIIASVWLLAGLLALPFGFYRVYSERVWKDLTERICGEEDDKIRIWWKVSILGLNWFPLGVMVISYTTIFFYFKQVKFKGTISRREHPAMVHLKQRVVRMMFAMVLVFTICWLPFQILKLAQRSFIDDTGHYVSTSAEKTYKTLLTVSQYMIYCNPALNPIVYALMHQTFRRAFRVTFPCFYNRKSSLVLTPGVGIQRYVWSVKSTVSDVYGKDVVTTPPRNLRDRICGRNQLTPSAVLSTSALAASIAL
Pc-GPCR-A63	Procambarus-GPCRA63	SLTIIIVIWIVSALIAVPWPVYRVYTVHIWKDLTETICGEKDKINIWWIVGVIVLTWLPLGIMVVCYSTILIYFRHKNFRISSQNEHPVITHVKKRVVKMMFVLVVSFACCWLPMQILKISTKSFLDPNGQYKDEATEKSYKILLTVAQYMVYINPALNPIVYALMHQTFRRAFRVTFPCFYNRKSSLVLTPGDGMRRYMWSYRSGTTSYAGGNDTSSVIRQRAGTEGRPTPTALLSTSTLAAAIALDSTV
Tu-moody-like-R-putative	XP_015795608.1	IVTFSIALLIGIIGSIGNFLVILCLTKYSASLIKQPTTKLVINLSTSDLIFCLFNVPLTATPFLTRNWPFGQLICHLYPYFYYGNIAVSLLSITFIAINRLVIIIINAQSNSFYSNRNLCIMVIITWVLPFAILCLPLTHTWGYFGYQASLLTCTIMGSEALKDFLFLISFVIPCLTIIICYGIIWFKVRSHTRNLADKGINRSQREMRLTKLMFTIFAVFVICYAPSVILQITSAPVRHPYVYILSLWLVLFSASVNPLIYFIM
Tu-NPY-type-2-R-putative	XP_015781918.1	LIFLIIIAISFIGNYLILIVMIKFKNSRNCTNLFICNMAIADLMTTLFSAWTSLQENLFQNYTLGPVFCKIETSSKVLFLITSIFSLTWISCDRLIGIIRPFRNPMKRRKAWFIMGFIWFLSFIIGIPFYFWREYRTREWCDYFEVWCKTDGRKIDVYMFVLLAFMVYIPLFIMTFSYCLVIAKMKSFETKISTDENSIKIKHRRKVILMLFIYLITSAICWSPLQVVVFYRFIALNSSVDSVKPWNEEAKFWAQVFASANSALNPLIYGIT
Tu-NPY-type-6-R-putative	XP_015793027.1	TLLYMVLFILGLVGNICIIYWHVAPKSSYYQRTTSNILVINLCLSDLLVTFFCCPFVAYAKNTTIWRFGEIPCTLVHYMQGVAITSTTLSMTSLSFARYTLMQRSDLVSMRKFAPLNSIFLCITWLSSTLLPIPLLFVRKLKLVHLLDYSFSFCLELWPSDVHRKLFSVITFIIVYLIPCSILVYCHTRVSLALVSSNRELTNRRGTMNGDIRGSSRKRAFRVKSSTISSDSSTIDNLEILINPEMKEKKKMAMNRRHLSRFLMSITVCFVFCWLPYNILSFYFDLTESQYALDMLPFTLFLGHSHSAINPLVYWTL
Tu-cholecystokinin-R-putative	XP_015793818.1	ALVYGITLITGLIGNGLIIYTVSHFRRMRTLSNVFLASLASADLLLIIVCVPVKNFLFLFVKFGQLFSFSWEIGPIPCKFVHYMQNVSAICSVYTLTAMSIERYYAILHPVKSRYMCTMSHTRMIIVLTWIFSLISASPIIHLQVHIEVGERYKAFWCYKDPSQPIIWKLYECYMLTLILVIPCIVMGFTYSCICKKLWIVVQKRATMFGHDNGNIELKNSKPMSDDRKMLRSENSFSTKQHSMKNSSIQEMYSNKADDDTAVVKQVIKMLVAVVILFILCWSPILIINVLTAFGKLHQLNYGFLKPLRTAAHLLSYLNSCINPLVYGFM
Tu-Galanin-R-putative	XP_015793722.1	LLFLIIITISCIGNYFIVIVIIKFKNSRNCTNIFICSMAIADLLTTLMFAWTSCIENLFQNYVLGPFFCKTESSAKVFFLIASVFSLTWISCDRLIGIIKPFRTPMGKKRALAVLSFIWVIAFLIASPIYFWREYRTRQWCDYLEIYCKVDSDKVDVYMFILLAFLVYIPLFLMTFSYCLVIAKMKRYETRISTEENIVKIKHRRKIILMFFIYLITSAICWSPLQVIVFYRFVAFKSVDSVKPWSEEAKFWAQVFASTNSAINPLIYGIT
Ls-GRL101-R	P46023.1	VSIWVLGVIALVGNFVVIFWRVRDFRGGKVHSFLITNLAIGDFLMGVYLLIIATADTYYRGVYISHDENWKQSGLCQFAGFVSTFSSELSVLTLSTITLDRLICILFPLRRTRLGLRQAIIVMSCIWVLVFLLAVLPLLGFSYFENFYGRSGVCLALHVTPDRRPGWEYSVGVFILLNLLSFVLIASSYLWMFSVAKKTRSAVRTAESKNDNAMARRMTLIVMTDFCCWVPIIVLGFVSLAGARADDQVYAWIAVFVLPLNSATNPVIYTLSTAPFL
Nephrops GPCRs
Nn-GPCR-A1		NVMVIITIVRHRGMRTRTNLLLANLAVADILVAVLDMPIALVTIINGNWVFDDVFCYFNGFTVGLGLMLSVHTLMWISIHKFISITRPFSRSVTPGKIMMMIFAAWTWTILFNLTPTPLIGWTKSVYKKGASQCGPPPPKMKMQFVHAGLNTSVNLVIPIIVMSYCYYRIFKEVRDHLSRMRDFADASMRCSLIQQKRITETLCIVMSVFVLSWMPYIVYSLSLVFLGQENVLEVFNPIGYLFGYMSSACNPIIY
Nn-GPCR-A2		NAFVLIALWRHSIFQPMSRCYLFMLHLSLADLLVALLNILPQLIWEITYRFRGSDLLCRLVKYAQVFVLYVSTYVLVFMAVDRARAVQGSGRRSLRAARLMVAGAWVLGLVLATPQALLFAVREVEPGVLDCWVVFELVSERMYVTWFVVSVFLLPLAIIAVCYGYICWAVWHSAGTTSPRSALRRRLCFGCLRWQSSEPSERRMSMELQPISRVRGGSHHHHLPHVITPVVDKVSAAKMKTIRMTLTIVLAFAICWAPFCIAQLLTVYNKPQDLSTMNPVAVVCMLLGSLNSCTNPWIY
Nn-GPCR-A3		VLTLFLNKTNKSLRGKPSTTFTNSLCGSIGVLSTISFVISLYFIVSEFSKDSTVPCLALSVSVRYFHTVSCLNLVCLALDRYLAICRPLDYSRLLTKVRCRLLCVVCWVAPCFLIFLPCSVELPTLLCHDGSNNLSIIFLTGYIVTYTLGALATFVLYVLVALEFHKYNHACPLAMDETQRLVRSRTAKSALKVLALYVFFSLPHTIFPLFARIMDPERLILPVIVTDIMYYFNRIHLLL
Nn-GPCR-A4		NLMVMVVVYVNNFLHSTINYYLVNLAVADLLITAFCWPTIVNRITTPLYLLGRAMCRISVLTQATCVTVSVLTLAVVACDRVYAVLLPIRARSASSRPLTLIIILWLFSFAISFPYFYVRGTLLYQWNDLLEESCGDVLFSCNPSYRPVFNFYKIMLMVTLFFVPVMVMTLAYTIISFRLWCVRRGPLTDLASIPEPHINARRKIVGMTATVLLTFTICWLPLHALSIYDLTVDPIDNYALPGWFEPALFWAYFLGYSNSALN
Nn-GPCR-A5		LALLMSKKLRQSPSTAFMVNLLVCLLPVCALGMPMYGVGCLQAQQYGDVTFSKEVSLTFFTLGLILSQVHIHTICALAFNRMLAVVYPMLYKRVMQQRKVMYYLIILWVYSVLLWLPLTFGVFGQLEFDKEEMMVSIKNNSGSRLKKAIHVFITFILPTIFTSVCYVHMYIKVRRSREARLGRRRCKSVTEIPENSVLRQWDDHVTRTIFVIFVVLLSCSLPHIIIHIFHLHNKFPTVWLLLHLIFWLQFCIDPIVY
Nn-GPCR-A6		NGVVIWVFSSAKSLRTPSNMFVINLAILDFIMMLKTPVFIINSFNEGPIWGKLGCDVFALMGSYSGIAGAMTNAAIAYDRYKTIAKPFEAKMTRGTAFLMVLAIWGYATPWCLLPLFNIWGRFVPEGFLTTCSFDFLTEDMNTRTFVAAIFFFSYILPGFFIVYFYSQIFGLVSTHEKAMKAQAKKMNVDNLRSVGNKEEQEKSAEIRIAKVCMGLFFMYLTAWTPYAVVSLIGAFGDRSKLTPLVSMLPALACKSVACIDPWIY
Nn-GPCR-A7		NVTVILVLAFGRRSSVRCYLINLAVSDITMATFCIPFSYTSFMFHHWVFLPEFCRIVAFMQHMSVTCSVYTLVAIGVDRYKALIHPLNARWTKSRARLVIGGIWVFSVFISLVPLVVSDSERYDWDGEWYYECKENWPKTKNELYEKTYTVVLFVLTFALPVVGLGYTYLSIVGMMCSYRIPGNAEPSRDQQHLQAKVKVINMMIAVMVCFVLSWFPLQVLQFLIYFAPEITQCRGHECFTYYMSFFTCHWIAMANSFMNPFIY
Nn-GPCR-A8		NALVVAMFVRFRLLLTPSNLLLLNLCLSDLGICLLGGFPFSGVSSIAGRWLYGDFGCQYYAFMGFLMGIANLTTLLMIALDRYLVTCRHDLRGKLTYKRYYQMIAFTWLWSLFWSVCPLLGWASYGYEPSVTTCTINWQHNDASYKWYIMTLCVVVYMVPLILMCSCYYQASRFLYQAHQSGESIYAYDWANEKNVTRMGVVLVVAYIFCWSAYAVVCVWTVFRHPYTVPLILTLMPPLLAKVSPVLNPIIY
Nn-GPCR-A9		LYVVDSGYRFFQAFTMSLCSQVSLFTLLLLSVERFVLTTLSLQYYSYFSVFRIKLAIIFTWSFGFIQTLFLMYEGNGKFSATWSTITKLPIGVTTKRIRSSTGLYGTFYLYLTFLALVVGFTWILSCLSIKNFTLEQRRVIAEWKSLHLRVSESIHKENRCIMITMVLITLLFSVSVFPLSINIFFNVIKYDFYWWNLYSYISWWLFLAGHAWNPWIY
Nn-GPCR-A10		ITIYVNCRSLKLREKTSTKLVTSLAVSSGLSGFLVLILMVMKLIPMVLNLIISEYLLDFLIIVPRTLHLISVLFLCCLTLDRYLAICWPLRYHDLMTESCCRLLVMGCWLLTLMVVCVLNVCVFLLSTCKNSFDNLFFFITFYLLTFTLAIIAIMGMYFFIAREFWRKRHQTSEVTKAMQDDIKRLREKTTRDVLVIVLLNLIFAFPDVILKLLWLISKDMRKILNEITPLLLHFHQLFFL
Nn-GPCR-A11		NLLVVVSVVRHRRLRIITNYFVVSLAIADILVALMAMPFNASVELTGRWLFGYRMCDLWNSFDVFASTVSILHLCSISIDRYYAIVRPLEYPRLMTKGRAVIMLCHVWLAPLVISFLPIFMGWYTTEEHLAERAANPGRCIFEVNTTYAVVSSSISFWMPCSVMVYVYYRIYLEAARQERIMHRNTRLSSASQAAVVVSNNSANSTVTTTASTGTNGVGSDSAGSLGLGGGGSGRRLMAHRPSSDAQEATPTKNNLIKLKRERKAARTLGIIMGAFIVCWLPFFTWYVTITLCGEACPCPEIIVSILFWIGYFNSMLNPAIY
Nn-GPCR-A12		NTLVVIVIIANKQMRSTTNYLIFSLAMADLLFIVFCVPFTASDYILPSWPFGSIWCKTVQYLTYVTAYASVYTLLLLSFDRFLAVVHPIAALSIRTERNAVHAITFSWILILTSCIPLYLCHGIKKQKFEGDVYFQCAFLDDEYNHMAFHIGFITTMYFVPLTVIVVLYLMILNRLWYGVVPGGSRSAESVRGKKRVTRMVVIVVVTFIVCWFPIQLVLLLKSLDMYEMTTFRIITQIAAQVLAYINSCVNPILY
Nn-GPCR-A13		PSLAMADLLFIVFCVPFTASDYILPSWPFGSIWCKTVQYLTYVTAYASVYTLLLLSFDRFLAVVHPIAALSIRTERNAVHAITFSWILILTSCIPLYLCHGIKKQKFEGDVYFQCAFLDDEYNHMAFHIGFITTMYFVPLTVIVVLYLMILNRLWYGVVPGGSRSAESVRGKKRVTRMVVIVVVTFIVCWFPIQLVLLLKSLDMYEMTTFRIITQIAAQVLAYINSCVNPILY
Nn-GPCR-A14		NMLVIIAIATEKALKNITNWFIASLAVSDFLLGLVIMPFSLANLLMGYWMFGDLWCELHAAIDVLLSTASINNICLISLDRYWSITHAVAYLKKRTPERAAIMIVAVWLFSGLVSIPPLLGWKEVRDPEDFPRCTVSDDLGYVIYSALGSFYIPSCIMIFVYIRIYYAAKARARRGVPKKKPAASGAGRQVAGKQPAKKQLSNKPINNPPNTTTTSFSKPPTPTPVLSTDDSRNGANERSGLLNKKVLICDVRVHEEVSPNRCATPTDNLEDDTPLRTVSEQVDADHRNHNTKSENGLYIGPLGSDNPDLTIGLPTPAVPPTPMREPNGGNMAVNVASPAGSLRRGVPAPVMDGDQMSDIDPSSSDSGVVTRCSVVKPLKLRFCHPLLGKKLTKPKREL…
Nn-GPCR-A15		NVVAVWCVVTCNKIHPPVKLVLSSVFVTTFLMCLVVMPFAAEVLLSKLLCEPSRVPGSVLVSFGLLYTILAEMELFYISAVAFLRAVAVWSPHRRSIVMKMAVGIVVSVFLYSMTTTLGLLGPIWMGFINEKSAVMVVVGIVYTFLNTLLPVLLTMACYCSMMIAVCRNKRRLAAHSQRSTNSVRVIDEATRAMMAVFVSNLLLALPHSVYHLINDRQFTTYVIIHLLFFSHFLVDPMVF
Nn-GPCR-A16		CPWVEGDSACQLSAFLRYTNAIAEWTTLGLMALERCVTIYNYRHSRAPSSWFTSRKTAAYCCIIWLLGMTCQLPTLTGNFGSFGYNPDYVKCDFICSGSHGKLLSPRVMFFALESMVPCILILIGYIIILMQVYSSSNHILSLLRSRSTQRTIALRRSRTTRVIVELLMVYLVCVIPICVYNISLGNEVNKHKEVGIVLYCIYWLQYCINNFIY
Nn-GPCR-A17		NLVVVAVMVGGGHRGQASSLLRTNLAVADLLTALFVVLPSVYYHLLPFLTPPDYKLLSEDTVETGFLVGDYQILTQGFPLLQALFFSVFSIVNFLTIFILSVERFILTSNALKYGEYISVPIIKGLIFLIWIVAILDSMFLCYDNKISVFSAAWLTFQKLPIGVTFLRKGIWLTIINGGQILLFSVVCLSTITYSVLAIISFLREESRVQAEFRELGMKVSGFREKETRQILTTQILITLFFLLSVLPFGIGIAKTF
Nn-GPCR-A18		NVLVPLLVVRDRDLRGASTSVFIVNLVAADLLVLVVCLPALLSELYAPPAVWILPPSMCKVVPYVEFTVAHASMLTILAISVERYRAICHPLTAAATCSRARAAVACFLVWVLATSVTSPVIALTEYTHVRYIDQSLVPVCYTRVDILWAKVFVVSSMVVLFFLPLLVLVVLYWRIARQLLLEDKQLCKDKPNPNLQARKQVVVMLGTVVVVFFVCLLPHRVFSLWFIFTTKESEQSLGQEVYYNLLYAFRILVYFNSAINPVLY
Nn-GPCR-A19		NFLTILALLRCPRVRNVTAAFIISLCVADFLFCVLVLPWEVSRFLAGKWIWGEGWICTLFPLLRYWNVAVSLLSIAMITINRYIMIAHFSVYKLVYRKGWIALMIAFCWVFAFIMLLPTLLSKWGRFGFDRRLQTCSILDDNNKSPKQVLFGLGFCVPAIVIVICYSLIFFVIHKSEKRMRQHSSRSMNGSHPSGPSLQPQSRVITKVEREAKRRRNEWRITKMVLIIFIAFLITYLPITLVKNLDKKVNYPGLHVLGYVLIYISACINPVIY
Nn-GPCR-A20		NAVTIVVLTRRQMRSSTNNYLTALAISDLLYLVFIFSLSIRHHPGMSRPHHWFYWHYFRYALWLTDASSSTSIWLTVTFTIERYIAVCHPIKGKVFCTESRAKRVVVAVFILCFALTATTPHEWVINEVKDTTGQARLVMNYSVLGSNATYKRVFYWFTAVIFILLPLVLLAVFNSFLIHVVKQSRAQRRTMTNHRVERDNHSQSQENKITIMLIAVVLLALVCQLPVAVLLLYTTFYVSEPESSSNYIELSLGNIFNLLAAINAACNFVLY
Nn-GPCR-A21		NVVVLFMLLVRHKKLTRMCYFILSLCISDLITAFFNVLPQLVWEVTYRFHGGGFLCKAVKYGQLLGPYLNSYMLVMTALDRYQVICYPLSNCSWTPRRSKNMIYLAWLLALGSCTPQIFIFSYQKIDDESWDCWANFIPPWGTKAYVTWYALSVFIVPLFFLIFAYSCICRTLWVNFKHKQMGENSHRWRDTRRSQLLVRLRLQRHRSEGEISTCIHDPPMENIGPLLNSSTTLPTPMVSVHKPAITNGASEQTSRASCMTNPRSHSIRSISRAKIKTVKLTVTVIFCYVSCSAPFISVQLLHVWDPNAATNPFYKGAAFTILTLLPSLNSVVNPWIF
Nn-GPCR-A22		RRDYSNFCGIVFAVTEIMSFQCLGWLTLERLLMCKYPREKKFLTPSRVTSVVLLMWITAVVFPVTVFLGQESPRYSFFDSVTMLTLILPSDDQTVLSLVTFWIMNVYIMGLFCFTVIASVQALIIFCAKSQKELAEVTRSAPTSRAKQREMDDRRIKSTMALILVMYLISVVPRFFLIIPGLKTHARFLYYIFWWLFVVSSSWNWYIY
Nn-GPCR-A23		NTLVFLVFYRRPSLRSLSNRFVLSLTSANLVSTVLVVPVQALRLGGLTPLLSPATATGADGGHYVSRGDEEFWWCQVSKALMALAVEAAIFSVLLIAVDRYCAVTSPLHYSMTITRGRSVRLIVGVWMLALLYSLPQILAHTQAHLRPASRLAACPPGQDVVSAVPIKFGLYYAVLLALCGFLVPLFVLCWIYVRMFRAARRNSARTRRHSLGHNPAEIIIPDCPSTPDSGNHNSVRCKTRLHRRRSSNISFSSLFFREEGRAVKTAVIVIASFVTSWMPYFVFKIFEAGGWTKDIPYVDEAVTYIALASSCTSPFIY
Nn-GPCR-A24		NVMVVIVVAKNKNMTTPTNCYLVSLAIADCAVLIAAVPQEIVSYYLIGNHWIWGHVGCAIMIFLQNLGINASSLSLTAFTVERYIAICHPMKAQTVCTVERAKKITLVVWVFAVCYCSPWLYLTRVAPLTYAVDYPTQECTFKLSRDQYFLYYFLDIIVFYVVPLLLSCVLYTLIARILFTSQVPKNPTVNGHHDRKRANSPRVQVVKMLAVVVAIFATLWLPYRTLLVYNSLLAMFGYSTYKDLWYLLFAKTCIFINSAINPILY
Nn-GPCR-A25		NISVLRSIAGHRSRTLASRVTLMILHLTIADLLVTFLLMPLEIGWAWTVSWEAGDIACRILAFFRTFGVFLSGFLLVAISVDRYYAVLRPLTVMEAKRRVRLMLWGAWGASGVCSIPQTLIFHVESHPDHPWFEQCVTFHSFPSPTYELLYNVAGFLAMYAIPLLTIIFCYGSIVIVLYRKDVSSREAGEERYGPSLGRTKTRTLHMTLIIVTVFFLCWTPYNIMSLWYFIDRQSAQLVDPRVQASLFIFAVANSTVNPLVY
Nn-GPCR-A26		NALTCLVVARNHSMRTSTNYYLVNLAVADLLTLCLALPIEMYQMWVQYPWPWGDAACKIRAILPETLAHVSVLNILAVTGERYVAITNPVYARTTHTLARTARVLPFIWIVALLAAAPWGYYHQVNLLLGPFGSLPQSAWCAIPYHDTSTSWSWLMWVSSVGAFILPMTILLTLYCKIGVVLSIDPPTRPPAAGAGAIHTRKVGIRMLVAVVVAFFVCWAPFHAQRLMFVIVTSYGRWTAHLRSVNSKLYYFTGICYYLNSAVNPI
Nn-GPCR-A27		NLLTITILRLPQFRGVTYTYFLALAISDFLSLTISISLLHHLLVEATPLYSTAVWWSYCETLFDNIPLSISVVIVACIAIDRFFSVCRPTDFKRIHTSRYARAGILGSVILAVVIWLPVCALKEPKLYNECETSSFVPPDNRTWWVACMKIDIRNSFYFIAYQWIRQTIVTFVPIIVLTVSNILIVKEFIRLRKRKDQMSGSDQLQDNPVTESRRRNDQHLVSLLMAVMISFFITQVPSGILGALYTDNLAGRLQFEIFRAVANNLELLNHALNFYLYV
Nn-GPCR-A28		SMAKDKGTRNVTSWFLVSLAVADLLLLVLCVPLETLQYFLWTPHLSLPVCKLSSYCELLSAVASVLNLTAVSLERYIVIVYPMRSRTFCTLSNCRRAIMGVWCVSLVLSVPAGITQDVYSMTYFNATHSVTVYHCATDGDHGMMFAVYRLVIVFLLPAIFMSVFYARVIKALWVSTKKMTAMTRVYSISSHNSLASCSVSSGLVHPSPSAASGLAALHAACPLKRCVHRQKSGEEVKQARKQVIKMLILVIILFMACWGPKIVFFVFLKNGLSQESFKPLVYNTRIYLGLLPFIHSCLNPIIY
Nn-GPCR-A29		NVLVCVAVYTDRNLRKIGNLFVVSLAIADLFVACVVMTFALVNDLLGYWPFGERFCSTWIAFDVMCSTASIVNLCAISLDRYIHIKDPLRYGRWMTKRIVTCSIAAIWVLSALVSFLPIMLNLHLPYQKEDTTPDSTKKQQCALELSVVYAVVSSCISFFLPCCVMLAIYSRLYLYAKRHVESIKALVRPVTLGALEGDTSRPKKVAAPCHVSESKAATTVGIIVGTFLTCWVPFFCVNIAAAFCQGCIQDEVFKVRA
Nn-GPCR-A30		NLIVAFVIGHRPELRTARNVYIINLAVSDVSMCLVCMPFTLVGLLHKNWSLGNFICKLVPVVQCTNILVSTATIVAIAADRYLTIVCVQRNRDARAYIPWSVAAIWLVSLVFPLPLFAYYFVEKVQIKDYLLYEKCVESWSSPVVKYTWNITLIVMQYIIPILVLSFVHGRIQNYLSSHKMSQRDARRAQREIERNRRTTILLTSIAVTFAICWLPWHVVNLLADFNYAGFHEPEYFYMVFGSCHAVAMSSACINPILY
Nn-GPCR-A31		NVAVIAALMLSKTRKSRTNFFIMHLALADLSVGLISVLTDIIWKTTVSWNAGNIGCKAVRYAQVLVTYSSTYVLVALSIDRYDAITHPMNFSGSWRRARRLVVVAWLLSAVFASPSLGFFRETSIDGVLQCWIDFSEAWQWKLYMTLVALTVFVFPTIIITACYTIIVYTIWSKSKIMTVNSKALSSKNGEKRVTGEDDSRRASSRGLIPKAKIKTVKMTLVIVFVFILCWSPYIVFDLLQVYGYVPQTPTNVAVATLIQSLAPLNSAANPIIY
Nn-GPCR-A32		NSLVLYTVASSRKMHTVTNIFIANLAVGDLLIMVLCVPFSVASIIVLQYWPFGEGLCIFVNYSQAVSIFVSAYTLVAISVDRYLAIIYPLRPRMTRLEAKVIIALVWGLALFTTLPIAVFSGLDPTDIRMYQSYGREVCREQWPDEVLRQYYTMALMILQYFLPLVVLIFTYSRIAWKVWGCKPITSPGSRQNATPLSVLTSPEIGRSLLRKSTSDHSPAKMIKMTLTVVLVYSLCWLPFNLLLVVLDFVEDVEYWPHFHHLWFVFHWLAMSHTCYNPVIL
Nn-GPCR-A33		TTALTILNKPKLKDRPVNKYYVLLLGTDVIVLLVSLSRVITVNGCRLYSYGVALYFAHFFFSIFSMFQSFTLFIILWISYDRYLALWNFKRFQEVQSRRVFRIRLCFTVVVCVLSHLKHLVTGEVMCSTDGVAGNSSDEFPGPTCENGTWILKDEVHSLDRNDPWEVLPWVARGLASLIVPIILVVVFNVGIVAGLIRRRLHNSAATPRTRGQAYSSIYITLAISTTFFVCTVPITVYIVFYAETEDCRGTYSVEVFRAVANLLMVIRHLTHSL
Nn-GPCR-A34		NVLVIVSIGLHRKLQVLTNYFLVSLAMADMLVASCAMTFNASVEISGRWLFGYIMCDLWNSFDVYFSTVSILHLCCISVDRYYAIVKPLEYPLYMTKGTVVFMLANVWLAPTLISFIPIFLGWYATEDHLEFRALQPETCTFEVNKVYAILSSAFSFWIPCTVMVVLYSRILREARKQEAAILSRTNSTCTINNVQRHSPSSTAQQILAAFRSSNRPKLRRNKAKQKGQQDFQLGPLPRISRSDLSNDQGSVCRSGSIYNQHPCTNSKKVNKNFVNDSGQLGLPVTQEHSSSLEVSPRTISPDLSYNEESDDRVDVSPSSRPQLSRSSSISINGHTGSGLPVRVISPVPFGRRTSMIPSGFGLGGGGSTSSCSHPVLRREHKAARTLGIIMGAFILCWL…
Nn-GPCR-A35		NLAVIIVLISSKFKMTVSKFLMVNLALADLCMGVYLLIIAAMDLHTIGVYFNHAIDWQNGPGCKVAGFLTVFASELSIFTLTVITSERWYAITYAIHLNKRLKLSMAVKIMVVGWTYSISMAALPLLGISNYSKTSICLPMETGNGLALAYLVSLLLVNGLAFVVITACYTSMYCSISRHDATAPHSDLTVAKRMALLVFTDFACWAPIAFFGLTAVAGVPLINVTRAKILLVFFYPLNSCANPYLY
Nn-GPCR-A36		ASCNPSSRMTVSKFLMVNLALADLCMGVYLLIIAAMDLHTIGVYFNHAIDWQNGPGCKVAGFLTVFASELSIFTLTVITSERWYAITYAIHLNKRLKLSMAVKIMVVGWTYSISMAALPLLGISNYSKTSICLPMETGNGLALAYLVSLLLVNGLAFVVITACYTSMYCSISRHDATAPHSDLTVAKRMALLVFTDFACWAPIAFFGLTAVAGVPLINVTRAKILLVFFYPLNSCANPYLY
Nn-GPCR-A37		VIYLFSCKKSLRSPANMFVVNLAFSDFMMMVSQFPMYVMNCFGGGYWILGAFACQVHAFTGAIFGLTSLLTLAAIGYDRYCVIVKAFDGGHISSGKAFFIILLCWGYSFAIAIWPFFGWNSYIPEGILTSCSFDYISQDWGTKSFALFLFIMCYCIPLTTIIIVYSQIVSAIRQHEQALRAQAKKMNVENLRSNVDANKQSAEVRIAKVAVANVFLWVLTWTPYASVVMMSLFGDQSKVTPLVSALPGLICKTASVYNPIMF
Nn-GPCR-A38		NLITIIALVKCKKVHNATAVFIINLTLSDLMFGVFNLPLAASLFVHRAWVHTWFLCLLFPILRYGLVAVSVFTVLAITINRYVMIAHPRLYHRLYTRTWLAIMVVSTWIGAFGALVPTLLEFWGTFGLDPAIGSCTILPDSDGNSPKEFLFVFAFVLPCVAICVCYARIFSIVHRADKKSHSHGQRFLKVNGKRQKPVASPCAADPPTLQTLHATPLHDRLQLETLVKLSTSSNSVKVEIVEPGEETQKQKKEREGDANGEGGERDKKDGTRTPSPDTTPGDVTTDASSLLKTEANGFSGHNSDEGVGVSAAACSPIRICPPSAPDSPASEKSETKITRAIERRPSTISGKGGTFSQLRGTFRRTRAGSFIARQPTLSAKDSRLLKMILVIFMSFVACY…
Nn-GPCR-A39		NAVSMVVLTRRKMRSSTNNYLTALAISDLLYLVFVFSLSLQHHPDIKQPRHWFYWQYFRYGLWLTDASSSTSIWITVTFTIERYIAVSHPIKGKVLCTVSRAKKVVTVVYFLCFALTATTPHEWVVITKTIPDTHQPYLTLDYSSLGQDSTYRHTYYWFTAVTFILLPLCLLAVFNFFLIQAVRTSKLHRRKMTLVSERDHYSHQQEYKITVMLIAVVILALVCQMPTAVLLLYSTVYEPPPKTKTYAIMRGLGNIFNLLNAVNAAANFILY
Nn-GPCR-A40		NVLVPVVVMRTRDLRSSTNLLLVNLAAADLLLLLVSLPTALIELHSRPETWVLGEPMCKLVPFVEYCVCHASVLTILVISFERYYAICRPLRASYTCTKMRACTCILTIWAAAVMLSCPMLVMSQHKRVPYVDGSKVTVCFTNLTSFWATLYINLVTAIFFFVPLVLLILLYLVIGRSLMQDSASAALQHRKVDLPNMKARRQVVVMLATVTVFFFVSLFPFRVFTLWIVWTPEEVIKTLGALRYYSMLYTARVMQFANSAVNPILY
Nn-GPCR-A41		LTINPTNAIQAFEISEFFSSKGGFLLFHSIIFSFCSYVTLLTLFLLSIERYVITGRALHYQDYFTVQRTIIAIVLTWVVSLINSLVLATHHDGHLASQQQTFQKLPTSVSGEVPEGIIYVLIYYCQMALLLLLGMSILVFSLLAIWNFIHEQAKVAAEWKSLDMRVTSEFHRENRYVLTTMILMLGFFLLSSVPLTINIIFQSLDYIFFPNSTLYSYFAWWLFVAGSAWNPWLY
Nn-GPCR-A42		NFLTVSTLTRRNMATPTNLLLLGLAVADLLVEVEYIPYATSTLIGGDQIMEAKEHALYVLLHAHLSQVCHTIAIWLTVSLALWRWVAVCRPHAAPTVCSMLNARRVLLVVYFACPALTMPTFFMYAVKEVSNDDGSKVYYVDFSSFALAHNELLKKINLLVFSVVVKLIPCVLLTLLLPAIIRGMWVAKRRRQRLVCRRPSGVVTTTNGAANNNTTRASVSRSSYRNKLCGRRSVSVANGTDQPKTHKKGERRDSLFAVVFTKGATERTTSMLLVVMLLFLLTEAPNGVLTGLSLVYGHDFFNDCYIQLGDFMDLLALINSAINFV
Nn-GPCR-A43		NFLTVSTLTRRNMATPTNLLLLGLAVADLLVEVEYIPYATSTLIGGDQIMEAKEHALYVLLHAHLSQVCHTIAIWLTVSLALWRWVAVCRPHAAPTVCSMLNARRVLLVVYFACPALTMPTFFMYAVKEVSNDDGSKVYYVDFSSFALAHNELLKKINLLVFSVVVKLIPCVLLTLLLPAIIRGMWVAKRRRQRLVCRRPSGVVTTTNGAANNNTTRASVSRSSYRNKLCGRRSVSVANGTDQPKTHKKGEGATERTTSMLLVVMLLFLLTEAPNGVLTGLSLVYGHDFFNDCYIQLGDFMDLLALINSAINFVLY
Nn-GPCR-A44		NLLTIIALPMCKKLRTTATAFIVNLAVVELLFCLLILPMAGAQYLYLQQYDDVLLTDRDCAFFTPVKFALTQVEVQTILAIALTRALAVSVPRLYTSINRPIVMGCYITGIWIYSFALKIPAIAGILGRYIFNTHTMECDMTDTDVMARLIYIIVEAIIPVLLIFLMYIFVFIMVVRRAFIRQRKFSKNFPPPPQLAQVKLSSARVARATTRGKNKVAPPSTSTGSTSSASQRKGSNSSFKSLKKMVSDSNLRSRFLRAARLLNGKRTHQSSTVSQRLTTNRRDMRVARTIFIIFLLLLVCSVPVMTIHAVDRNAENPVRFLLLHILYWVQYCVNTAVY
Nn-GPCR-A45		NLLTIIALPMCKKLRTTATAFIVNLAVVELLFCLLILPMAGAQYLYLQQYDDVLLTDRDCAFFTPVKFALTQVEVQTILAIALTRALAVSVPRLYTSINRPIVMGCYITGIWIYSFALKIPAIAGILGRYIFNTHTMECDMTDTDVMARLIYIIVEAIIPVLLIFLMYIFVFIMVKLSSARVARATTRGKNKVAPPSTSTGSTSSASQRKGSNSSFKSLKKMVSDSNLRSRFLRAARLLNGKRTHQSSTVSQRLTTNRRDMRVARTIFIIFLLLLVCSVPVMTIHAVDRNAENPVRFLLLHILYWVQYCVNTAVY
Nn-GPCR-A46		NLLTIIALPMCKKLRTTATAFIVNLAVVELLFCLLILPMAGAQYLYLQQYDDVLLTDRDCAFFTPVKFALTQVEVQTILAIALTRALAVSVPRLYTSINRPIVMGCYITGIWIYSFALKIPAIAGILGRYIFNTHTMECDMTDTDVMARLIYIIVEAIIPVLLIFLMYIFVFIMVKLSSARVARATTRGKNKVAPPSTSTGSTSSASQRKGSNSSFKSLKKMVSDSNLRSRFTHQSSTVSQRLTTNRRDMRVARTIFIIFLLLLVCSVPVMTIHAVDRNAENPVRFLLLHILYWVQYCVNTAVY
Nn-GPCR-A47		NVTVAASVWRRGTGQQQQTAAHRHALLLSLALADLMVTLLCLPAAATSLLTFPWAAPWILCPLLTAAQSTAHAASTLSLALLALDRYLTVRRPKLAPKVSSVTLQLLVALWLVAALMALPRGLVATLQAPGPVCREMWPVPAARIIYHTAVAALIHLLPCAAVILCHAAVAASLRRRGMEDTRMNLRPRQVIIMAKDCSLGANNHKIVAASSSGDSAEGEDDRAAFDLHEVAVSQPVRDAGKGRGPQPPPRAVPTMKPAKDVHTIIRAHRRMRLRGPAHAASIFTSYRGHSVETRRRLARLLVALGAVFSACWLPYVVALVVWAVRESPGTRHALEITLVLGHAHSAVNPVVY
Nn-GPCR-A48		NALVMWIVATSRKMHSVTNYFIANLALADIIIGLFAIPFQFQAALLQRWNLPEFMCAFCPFFQTVSVNVSIFTLTAIAVDRYRAIVFPLNARPSKFRSKVVIASIWLFSATLAIPNAIALRVKYIVDPRTKEDIPFCGVGGIDPVVMWTYSHVMVGLQFFVPLGIISFAYIRMGWELWGARTPGNAEDARDAHVLRNKKKVIKMLFIVVALFAFCWAPLQTYHILQEIYPGINDYRYINIIWFCCHWLAMSNSCCNPFIY
Nn-GPCR-A49		NGALIFMFLKHPKLRSAPNTHLVSLAAGDLLMVLLTVPFTSIVYTVSSYPFGEAVCRASEFAKDLSLGITVFTLTALSADRYMAIVRPVTHHVSDSTGHVAIAVAIGIWVVAALLATPAAIFSNTPELVNPKGEKFHICTPYPEYLGAVYKQVHALVKAIMYYLLPLALIASFYVLMARHLFISAQFLPGEAAGQQRQAQARRKVAKMVLAFVTIFAICFLPLNVFNLWWHFAPNSRETYDIYWHTFRIVGFCLSFINSCINPIAL
Nn-GPCR-A50		NSRVMWSLRSKWGKRGRMTILSFNLTLADTLVVLVTILGQLMWEVLDMHWYLSNVACKLYKVASTFAITSSNYMLVAIAIDRHEAVVRPLNPFISAKNLVLAAWAVSLLPSLPNLFVFLRHETPDGGVYCVSKFYTKELDNNFRKVYLIVVLVLVFVSCQALLLILYLRIYFTIWRQSSYFKSGERGNGDSRRSNSLLPKAKTKTLNMTIVIVSTFFITNTPYVIQELMMAFWDMNKINPNVLALFGIISASNSCFNPFIY
Nn-GPCR-A51		NIIILATFITMPGPKDVIMYYLMSLGVSDLVAGVVVVPLSVYPALVQRWVYGDAVCGLAGYLETTVWFAQLCTFMWISVDRYLAIRKPLRYETVQTKTRCQCWVVFTWITSMMLCCPPLLGFNSSSHWDAEAYVCWLDWGSMIAYAITLIPMVLGPTLITLFYTYGYIFNTMRRLKTCVVGQDKEFITALTSNLANPDHAMSFVLVLAFWLSWGPCVGVRTYEFLSGHHIDVRFLHFAVFWLGALNSCWKSLIY
Nn-GPCR-A52		NILVCLAICLERRLHNVTNYFLMSLAVADLLVSLVVMPFGAIAGFLGYWPFGVVWCNIYVSCDVLACTSSIMHMCTISLGRYLGIRNPLKTRSSSKKTVGVKVVLVWLLAMLVTSFITVLGIVDTTNIVPTDYLCTINNQAFFIFGSLCAFYIPMVIMVVSYALTVHLLRKKAKFAGDAPAGKARTMGRYRSVRRKPQQPPHSFAFTPRTSYRGSYSNGHAGHYEFSNIHKCEQATQTPESIARETRNFKLKALRLQLVGTAAWHLRFLPTKKRDALAANAVANEQKASKVLGLVFFAFVICWTPFFILNIYFAACPTCHVSDHLANVCLWLGYVSSTINPIIY
Nn-GPCR-A53		NLIVIWIVLADRRMRTVTNIFLVNLSVADAMVSTLNVVFNFTYMLNLHWRFGRIYCKISQFVSILSICASVFTLMAISFDRYIAIMHPLRPRMGRKATILIVVWIWVSSTCLSMPNMLFFTTAPLPLKDGDTRVVCYAQWPDGDQGYSQSEYVHTVVLMVLTYILPLLCMGFTYARIGMTLWGSRSIGEQTPRQVESIKSKRKVVKMMIVVVSIFAICWLPYHLYFILSNLMPEIAHTDYIQETYLAIYWLAMSNSMYNPMIY
Nn-GPCR-A54		NVIAAAALLLDKNLRHNPSTAFMVNLLLSLVPVNALGLPWYGIRVLLEGFFPENMIIILRVMNLIFIQVHLHTICAVAIIRTLAMIHSHTYKRLMRKRWVAVSLVVIWLYSSLLWVPLYSGVFGDLKYDQNQLSVSLSSDTNDRIHDSIAYGLPLFITSTCYILMYIKVQLLKRGSSGQHNIVDGVQESDAINHWKNHVTRTILVIFVIFTVCNVPYFILLILRVDKMLPTIWVIFLVIFSAQFCVSPVVY
Nn-GPCR-A55		NSFVVAVVLRAARMRTVTNVFIANLAIADLLVNIIVMPTTLIGHLLNAWVLGLFVCKAMSYLQGVSVSASINTLVAISVDRAMAICYPMRCQITSRACRSIILVIWAFSLTITLPWAIFFNLEPIPETDLHVCTDRWPDERSGNLYFVLANLVMCYLLPLTVISICYLLIWRKVWRRKLPGEQQDVGVAMMMQRSKIKVIKMLLVVVILFTLSWLPLYAIFARLKLGVAPTEMENHTIHILAPIAQWLGASNSCINPVLY
Nn-GPCR-A56		NTATLLILNHLRKQNIRLSCLLGSLVMSDLLTVICLVTFDLPHLWYDDFVWVMGRGTCKVAAFLQAVAVLANSTTLIAIAVDRYLTIVLSHRHTPWPEWRLSHAIAFVSIVFPLSCGVSAPYMVYYGLEGPYLGYSMNGNLTMTLTCPDYFCLSEEASIHRYQVALVCITFLPLLFTFCACYTIVIHFLHRQPTLSHGHTRQLARTHKVMMTVTAIMVIFVVCRLPAWVLLLLPQPTGSHQASSRLAFSYAHYSLHTLTLCGPAFNPFLY
Nn-GPCR-A57		NSYILFLSCTQNFRQTRTTTHILLLHLGVINLLIAALFLIGFFPSLIQVEWLGSDGCSAVGSAWFTLHVAAIWTLTALNVDKYVAIASPLHYARFVSLGRVGVTVAVSWVLSAGLCTLPLLLPGLDSTSRPPGCCLPDVVSASPLLGRSYALALSLFGYILPAMLVASANGRILVIARHHRHRIVSALWDVTVSAQATVTPQRSHFYLTRYRGRSAATTVFHFVGTFIILYLPSAVCLLYEALARSYVPVNVSITNFALLTFAPAINGFVY
Nn-GPCR-A58		NLGVLIRTFKIIRSGHDNKPAFYFIGNLALSDLAIGLYVIIAFLLHVTDRNDLWQQSSCMVQIAVSVTACQETIFTITLIAVDKYLYICHGLRYCFLVTSTRVYLALGLSWVVSLLIGTLPAMGMRGTWEEACHRCVFAQIVSTDFTIIFFITSVVGPFAVVVTLYSMLLVLALKMHKARYGGSYTGDEKARSSNFRLSFMSKRSKSSKSSNSSKVTLSTTASSSSAVSQTKVNRRRARKKEMAEYKTKLPGITEKDASAKLIRYKSQDDQDHEKKPPTPDGEMTEKLIRGQMAPRRDQLSQEAGVAEDSLQTLPLRGSTTCQSDDDAAPVESEHSSRQDNLDSDAAEVTDQVGEEKVKESKCGDGEEDISHVSVMVDERGVESQGNSVSVSGTGNMNT…
Nn-GPCR-A59		NLCIIIILLKNRLLLRTSVNVFILNMSVADLITSLAGPIPFTISQVSYFWPLGRIWCHLEGYILMLVMLVSVTSLATISFDRMVGVVFPFHKHLKRWNYVAIIVAIWVVSAILALPFCFYRKYTVRAWKDLIETNCGEEDQKIRIWWVVSIIGLTWLPLSIMVVSYTTIFVYFKQMRFSFMKSREHPAMVHLKKRVVRMMFAVVVAFTVCWLPFQILKIANNIFIDESGHFVDEKAEQTYNDLLTVAQYMVYTNAAINPIVY
Nn-GPCR-A60		NLCTIIILLKNRLLLRTSVNHFILNMSVADLILTITGPIPFTIRDTSNFWPLGKVWCHLEGYIQMLVLLVSVTSLATISFDRMLGVVRPFHNHLKLWQSVALIILIWISSAIIAVPWCIYRVYTKHIWKDMTQTICGESDQIYTWWIVGVIGLTWLPLSVMVVCYTTIIICFHHRKFKIATSKEHPVMTHLKKQVVKMIFMVVIIFAICWTPLQLLKITNNDFLDENGQFKDKATERTYNILLTVSQYMIYINPAVNPIVY
Nn-GPCR-A61		NSLVVVAVIRKPAMRTARNVFIINLAISDLLLCLVTMPLTLVELLSQYWPLGDHPFLCKLVGTLQATSIFVSTISITAIALDRYQVIVYPTKNSLKTVGAVLMLLLIWVISFILALPNFIWRTLKHHVINLPNLYSINFCFEEWPTEHGRGYYSVFVILVQYCLPIITVSVAYAMICRKLKFRMANSTVRSSKKGERDDRRMKKTNTLLITIALIFCLSWLPLNLYNLVVDFHNPFGDDMETMLVVYAVCHMMGMSSACSNPLMY
Nn-GPCR-A62		NSLVVMAVIRKPAMRTARNVFIINLAISDLLLCLVTMPLTLMELLSQYWPLGDTPFTCRLVGTLQATSIFVSTISITAIALDRYHVIVYPTKKSLQKVGAVGSLLVVWLLSFLLALPNFIWRTLETHHVNLPGIEVVRFCFEDWPFEHGRAYYSIFVILVQYCLPILTVSIAYARICNKLKYRMTNASTRSARSRKEDLRMKKTNTLLVSIALIFCLSWLPLNLYNVIVDLHNPFGEDTESMLIVYSVCHMAGMSSACSNPLLY
Nn-GPCR-A63		NLISITILSRPKMRSSINCCLIGLTSFDMIVTTTSVLMFGLPEICEYTHTMLWYSEGVYQRVTPFVFPLALVAQTGSVYLTVTVTVERYIAVCRPLRARYLCTYGRAKVYVISVALFSFIYNIPRFLEVSNKVCNIDGETFVIVVPSVLRLNPYYIEIYIMWVYLIVMYLVPFLSLMIFNFFIYKEVRAANHERQQLSRLQRKEIGLAVMLLVVVTAFFVCNVLAFIINVLELLDITIAELTMSSNLLVTVNSSVNFIIY
Nn-GPCR-A64		NLLTILALPYTRRLRHSATYLVVNLAVAEGIFCVTILPISAAHLFTLYMTSGMRPLFDTQGCNVFVFLRYVNIQAELLSIAAIAVNRCVLIAVPKKYPQVFSGRKTAVLIAAIWLCSGFLMLIPLLKIYGEFTYNNNTDECDFSDNTKYDQGPRKLFLALGFLLPCVVIIVSYSYIFYKARQSSVKIQSRGSSLLKNTDNSSSDTRPTRPKEGLRSRDIRIARTIGVIFLAFLLCCTPVSVVHYLDSKFHMPTLLLLLHPVYWAQYCINIFIYV
Nn-GPCR-A65		NTLVMWIICAHRRMRTVTNYFLMNLSAADLFMSVLNCMFNFIYMLHSDWPFGAVYCTISNFMANVTISASVFTLMAISFDRYIAIVKPLEPRMSKTSARVFILVIWSSSMVLSLPCLLYSTTVSFTYKDDEVRRGCILRWPDGQTSSSQHEHIYNIVFFITTYLLPMLVMLGCYFLIGRELWGSRSIGELTDRQVASIRSKRRVVKMFIIIVTMFGLCWLPQQAFFLYTFHNSQILDTAHIQHIYLAFYWLAMANAMINPVIY
Nn-GPCR-A66		RTVTNYFLMNLSAADLFMSVLNCMFNFIYMLHSDWPFGAVYCTISNFMANVTISASVFTLMAISFDRYIAIVKPLEPRMSKTSARVFILVIWSSSMVLSLPCLLYSTTVSFTYKDDEVRRGCILRWPDGQTSSSQHEHIYNIVFFITTYLLPMLVMLGCYFLIGRELWGSRSIGELTDRQVASIRSKRRVVKMFIIIVTMFGLCWLPQQAFFLYTFHNSQILDTAHIQHIYLAFYWLAMANAMINPVIY
Nn-GPCR-A67		NVLVIVSVALHRRLHSTANYLLVSLATADMLVALCAMTFNASVELSGGRWMFGRVMCDLWNSFDVYFSTVSILHLCCISVDRYYAIVRPLEYPLTITRRILTVMLAHCWLAPTLISFLPIFLGWYTTADHLRSRDTQPYACAFVVNAVFALVSSAVSFWVPCTVMVVMYFRIFQEARKQERMLLSRASSANSASYSSSVRLSTAPHQQRDPAAAAVARQQLLAALQSTPFTPAPRHQEFLMKTFTDTSSTASVATASSGVPSVGPSGSSSSRSSSGGGVVAANSVVAGNGAGTSSVVKSSGTNGSNSGSIGWRHSRHGSTASWHGPSRHNSHVPCNRRMHSTPLVTNKAGQLPVGRREHKAARTLGLIMGAFVLCWLPFFTWYVSINVCGPSCRCPHAV…
Nn-GPCR-A68		NVFVIAAILLERNLQSVANYLILSLAVADLLVAALVMPLGAVYEVSKEWALGPELCDMWTASDVLCCTASILHLVAIALDRFWAVTKIDYIHQRSPKRVGSMIAVIWSVSFLISAAPMMGWKDPEWHERLRNKMCIISQDVGYQIFATITSFYLPLTVILVLYWRVYQAARKRIRRKIGTNAHSALCRGPVTISETTTFTRMSSQPSPEKTSNGSTLNGHPVDGGREDTTTSAVVAAVTSAAAAQVMPRHLRRREVESRKERKAAKTLGIITGAFVMCWLPFFILAVLMPLCTVSCHFNPYLIATFLWLGYFNSTLNPIIY
Nn-GPCR-A69		NVLVPVVILKDRDMRNSTNYFLMNLSVADLLVLLICLPPVLIELHSVQDLWVLGYTMCKLVPYVEMSVVHASALSLVVISLERYHVICQPLQAGYRCTKAKAVAAITVIWAISFISAGPLLMIVQYNTARFYDGTYKPQCIMPIHGNWIKSYFFATSILFFFLPLFLLVVLYTIIARQLLVDTYELTHKKENPQMRARRQVVVMLATVVLFFFLCILPMRVLYFWIMTVPNETVTSLGIEGYYNLLYFCRIMYYINSSINPILY
Nn-GPCR-A70		NMMVGWVIWRKRTMRTPRNLYIINLTVSDLSMCLVCMPVTLVGLLYKNWGMGSLACKLVPVLQGANIMVSTSTVVAIAVDRYATIVKVGGSTRSKFHVASSICAIWVSSVLFALPLYFYYIVAQVKLQHILLYSRCVDHWPSRSAKNVWIIALLLTQYGIPIVVLSVVHARIKRYLSQHMMGQYDARRAQKEIERNRKTTILLSTIAVAFAVCWLPWNIVNLLADFEYEGFKDPTHLYTVFGACHMIAMSSACINPVLY
Nn-GPCR-A71		NTLVIYVVTRFSKMQTVTNLYILNLAIADELFVVGIPFLMTTSMLRYWPFGSIMCKLYMITTSLNQFTSSLFLTIMSADRYIAVCHPISSPRFRTPMISKLVSLTAWTLSALMIVPVFMYSNTLQDNGLDNCNIFWPESQGVRGEIAFIRYSFALAFGIPLTLIFIFYSLVLHKLKSVGPKTKSKEKKKSRQKVTRLVLTVITVYVICWLPYWVLQLTLILSTPKQGHSNFMVVLFMISSCLSYINSALNPILY
Nn-GPCR-A72		NTLVIYVVTRFSKMQTVTNLYIVNLAIADELFVIGIPFLMITSVLGYWAFGSIMCKLYMITTSLNQFTSSLFLTIMSADRYIAVCHPISSTKFRTPMISKLVSLTAWTTSALMIVPVFMYSNTLEVNDLINCNIFWPDSFGISGQFVFTLYSFILAFGIPLILIFIFYGLVLHKLKSVGPKSKSKEKKKSHRKVTKMVLTVITVYVMCWLPYWVLQLALIFSPPREGQSPFMVVLFLISSCLSYFNSAINPILY
Nn-GPCR-A73		AVVCATPWVKRPMSPTVRLSLSLAAANTVFSLSLAVAVLVSSYLPVVHEIHLSICLKLSIEAVRMGSILVQILHLMVVALNHYIGTLRPLHYAATMTPSMLKVVLVALWIIPMAGMFVAFSSVPEQGFKSPMCSNNHFIIHGITFRIVWTALFFGPTVLIIIIYLHIFHLLKHRALYLVSAEQRNQLRRNIKTIRTTALIVGTFVLGWGPAVVKYMLVCEECAIAPRSISLTMHSAIGATVNIIYCLKVFTDTFIY
Nn-GPCR-A74		NGVVLWLFSVTRSLRSGTNILVMNLALSDLLMMLSQYPILITNCFSQTWTLGPFACEVSGFCGALFGTVSIITLALIAFDRYRAIVTPFGSRQLSMGRAVVWVAGVWVYSASWCSLPFFGWNQYILEGFLISCSFDYLSEDVWSRSYVVLLFLAVYVIPLAVICYCYVVIVSSVSRHDRDIVSHERAQGESVKFHNLQRREARLSRVVFTSVFFWVLAWTPYAVVSLVGVLSWQSLLSPLVTMLPALFAKLSTVYNPFIY
Nn-GPCR-A75		NVLNLVVLTRPSLRGPTFRYLKWLAVANLLVCVVLLPFTLHSQATPVPYAAALYFAHIEVPVGNALIASSVYIVVGLSIDRFVAVCYPRKYRNLHSHYVASVRIALSFVIAFIIYIPMGFYKMVVPASGSPDRFLIEGNLRVVSTQWFMVYEYLLEICVRFAPAVLLAVLNTWIIIEFKRISRRRLLLSQGISFEVSAIPSHSYFEGNANITVVNHSPTNGQIEPESIAIEPVAINGPCVSNLSNTVNNPATSTSFSNVSPLHQEGLILNSNGYVSGMDYKVVDNTSLNGNGYKPVSADDDMASTRNSSAKSTIRSTGEKETIGLSMINVSAPAATVTAPRGMSERRHDMERRLVLLLVSIIVAFFVTNIPAAILSLTFSDDKRKDLNFQIFRAIANNL…
Nn-GPCR-A76		NLLVCVAVCLVRKLRRPYNYLLVSLAVSDLCVALLVMPMALLHELLGEWQFGQLACDVWVSFDVLSCTASILNLCMISVDRYLAITRPLEYGVKRTPRRMVAYIAFVWLGAAFISVPPILILGNEHGDGSICEVCQNFWYQIYATFGSFYIPLTVMVIVYYKIFCAAKRIVDEERKAQAHLRLVEEAEADARASTAVLGSYTQLKPVSRYSVVEVNNGGVETRLAPEGPPLSSKDETGSLLGPDSPHHLEDESVMSAQCEHKTNSMVPPRLVVCSSSVSSAASADSTTGSRWSLCETNGKAHPPNANAGARTPTQPQHGHNCYNACQSTNGSGTNGSPRKRSHPPKIKLKFALAKERKASTTLGIIMSAFVVCWLPFFVLALVRPFKKPSAIPAWISSL…
Nn-GPCR-A77		CSLGWLAWAWAWPVQGVGVVTITYERYTAVTSPLSNQLSTRLGLLLAGWSWVCGGVVGVLVAGGLPHSVLQLTCRPAAHTRNDDFLVALVYVVCPCGLLLYTTLGFIWFRTIAAAKSQGRVDTSSVEHNEGGEVVSGVGVESCRRVRCPCHVEVELVTIARTSTAFCPSCVTDGWWTLPAQPDLQTLVCSAGQWTTPVLVEKSHSTPLPQESDTSDLARTLILAQCGTEMDGSRCPTPSNHHQEEEEEDTFTRGGVYIGSLESHMRTHQAFCSGMNVRSQGCQTGEVEASPPVIEWRLHPSTSREDLFQPPVVAHVEVQCNGLMEDVEPRPQALGLREAVDLRPQPPELAGLVGDVCVRDARARLTGRTRVEAARALPAFFMSLVQVLLWLPLPIMSLT…
Nn-GPCR-A78		NSFVIIWRSIYSSGNKMHSFLIVNLGVGDFLMGVYLIIVAVVDLQYRGVYAAYELAWRTSSLCRLAGFISTFSSELSVFTLTVITVDRLIVIKFPFGVRRVKGSVTRWVMAAVWVLVGFLSALPLTHLEYFNNFYGRSGVCLALHITNEKPNGWEYAVFIFLVLNLLSFGVIAVSYVFMYVAARDTHTAARTSTETRGSDGGMAKRMTMIVATDAACWLPIIFLGIASLCGITIPPKVFSWIAVFVLPLNAAINPVLF
Nn-GPCR-A79		NLVVIIVMAKNTQLRSPLNMFLLNLAISDFGISIVGNPMSLVAALNRGWDFGQRVCVGYAFLMSFFGISSISTLTALSFERYLMISKPWDTTKLTHKGSYFIIGGIWGYAFLTTSPPLAGWGGFDIEGPGISCSVDWETGSWENVSYIVFLLWLGLGVPVSIMAFSYTNIVLTLNQHGQTGLQTGVARAEKRVAVMVLIMGTTFLMAWTPYAVLAMLMAFGNPDLVTPGAAVVPAIFAKSSCMYNPVIY
Nn-GPCR-A80		NTLAVSLMLASITHLHHTTWYLINRTVADMLFLLTVPVDAGTHLQDSWLYGSVMCQVRSTVAIMAPLLSSVFLVAIGSSWYLDACKPNLDAKYRSILLKVVSAGCWFGCFVFSIPTFLQSEVFMEVSRVRFHCVSLPLSEDTILGQVLRFEIILLVFAIPFVISWVFVSLIHQAHKNQTNVLPQPSTSETAPSLPGPKLPYKLLITLLVAFTGCQGPYWLVYLVRELLRHVEFSAGAMMIFPVTMCLPALNANINPLLCIY
Nn-GPCR-A81		NLVVMVVFLWRPWGRTPLQVDRVVGLLALTGLATTLISVPFHLYSFLAGTYPAQGSLCQVQGFLLNLLCLLCLWYTTVLAVERYVKFASPHEHTLTFSLLNLNVVLSGVLVLLLIEVSGPIYGWAEYGYVPDCGVCVLNPVSTHILTYTVIQTSCYVSLPAFLTVCAACCVLYRCNTQPGPLTQGSQVLKSGVGMSVLCGAMLCSVLLMLPYHALLMLQAAQIPVPVWSKVLSYWSKIISLACVYPVI
Nn-GPCR-A82		SVAAFPAASLNDTTTEPDVWESDALCRLYGFLLVLLHTVAVWVVVGLHCDKYCAIATPLRYNQIVTRHRVAAFSCLAWLVSVAVASPPLVGTYSYTFSQGVCLPVWHRADATTYTWTLTTLCIILPFTILLIVNSRIIMIARHHQHRIFSAIFEVMMSAQATVTHQKNPFDIPKKKRKSVWTVLEQIVAFVVCYYPFFGTVVWESLQGRRANEYWVLLGLTFLLISPLVNSFIY
Nn-GPCR-A83		NVAALFIITKNETQRYRKQTFMLRCLAGNDLLALLGSFVQMYVQLYLPNANGKLLCASRIICRAFGLGSGCVALVMAVERWLALTHPFTYQKHVTYAVIRRSILGLWTFNLMVVCAPFAGFGLWYDESFTPPCVRYRLAKSVLDRTYAYLVFAYGMVMCSVIVCCNLAVIRVLCRMRERLLPRRHSRASCRSSSSTCGDNSMNHATVEELSFARLMAVLSIFFVVCWVPQLTTIIVAQVVGANKGIYRLADVFIALNFALDPYMY
Nn-GPCR-A84		NGAVVVVLVFARAKMDVPRFLVTNLAFADFFMGLYLGFLAVVDASTLGEFRMYAIPWQTSVGCQVAGFLGVLSCELSVYTLTVITMERNYAITHAMHLNKRLSLRHAAYIMVLGWLFACTMALLPLIGVSDYRKFAVCLPIETKGAGLGYVVFLMFINGVAFLILMGCYLKIYCAIRGSQAWNSNDSRIAKRMALLVFTDFICWAPIAFFSLTAAFGLQLISLKEAKVFTVFILPFNSCCNPFLY
Nn-GPCR-A85		NCFVIAVVFRTPRMRTPTNYFIVNLAMADVLVIVFCLPATLLSSIYYPWMLGWIMCKLVAYVQAVSVSASVNSLVAVSLDRFLAIWFPLKLQITTERARALIVIIWIMAVASAIPYSIYFETQVFYTQAPDLIVCVEMWPSRQAERFYFLIAHLLFCYLLPLLLIIFFYVMIWIRVASRHIPGDSRDAAVHEMQQRSKVKVVKMLVVVVIIFMLSWLPLYVIFTRIKLGDELGETEGAVLAIVTPMAQWLGSSNSCINPILY
Nn-GPCR-A86		NAAMIAHILRRRLYRDPTNAYMLNIGVCNFIMSVLLLPLSLAILLIQNWIFGSFLCYIVPMLQDVPIHATMVTLVFVSMDRYRLILYPHKARIPPFVAVLSVWVVSVCVVLPYAVYMNYIDLQGLFGKQFEGVGICTVNLGDDIDEYIRGLFIALYALPLAFVIFLHVRVSGELKCRETPVSLAMLDSTSRGSQQDVWSLHDNSRPSSSAILTETDGGRDAFLYHDAHQLPSFLTPAPMGIGGGNGGSHTPTLLGGRTPSLHQLEEAEVDVVREKRNQRYIATIVTCFALCLCPLMILRLVKNMVLETYDNSGHFDITFITFVWVAFLPTITTPALY
Nn-GPCR-A87		NALTITVFAIDRKLRRLTNYYIVSLAVADLLVGVLGIPFAILTAVGLPKPLWACLLMLSTLLMLCTISIFCLVAVSVDRYWAILYPLRYSRVMTAKIARRIIFCCWGAGTLVGLLPVMGWHEEYKASCVFTQVMNYDYLVFLYFCTIIGPGLLMAVFYTHIYTVVLKQTKLSVKSEHGTLRQIAAHEPQADAASLVGPGGGSQRQRSGFFRTQSRGQVSESSSIKYDQRRGSTNTNIVQQMTHPNKREVKAAKSLSIIVLFFMISWFPLYTINCVQAFCDDCRVPSDLMFFTIILTHLNSAINPFLY
Nn-GPCR-A88		NALTITVFAIDRKLRRLTNYYIVSLAVADLLVGVLGIPFAILTAVGLPKPLWACLLMLSTLLMLCTISIFCLVAVSVDRYWAILYPLRYSRVMTAKIARRIIFCCWGAGTLVGLLPVMGWHEEYKASCVFTQVMNYDYLVFLYFCTIIGPGLLMAVFYTHIYTVVLKQLRQIAAHEPQADAASLVGPGGGSQRQRSGFFRTQSRGQVSESSSIKYDQRRGSTNTNIVQQMTHPNKREVKAAKSLSIIVLFFMISWFPLYTINCVQAFCDDCRVPSDLMFFTIILTHLNSAINPFLY
Nn-GPCR-A89		NCLVILAVFLSSKLRTVTNLFIVSLAVADLLLGMAVLPFSVTVEVFDTWLFGKLWCSVWLAVDVWMSTASILNLCVISLDRYVAVTRPVSYPSLMTSSRAKLLIASVWITSFVICFPPLVGWNDRHKNLVSASSPTSDGGTGEGGGSLDDEVSCHLSCELTNDVGYVVYSALGSFFIPMLVMLFFYWKIYCAAAETTRAINQGFRTTRNKKIFGSRFQEERLTLRIHRGRNSVQEHNSHHRNNSAERRHNGQSNNHHHHHHHRKNSPKGKVSSIKMKNLRPQLIMKSSISLPPDMKYDGNNFALSERCDLCNAQCSRDHSNVELLSVSRNDNSSKTDSCYTVDTNFSEIDSTSQRLQPGGGGGGGGSGGGVGGGGSDGLTPSSECPPPTPSSLQTRRYQ…
Nn-GPCR-A90		NLCVLKAILGGGRKQRKSRVNLMLLHLAIADLIVTTVMIPVEVGWAATVQWMAGDTSCRMFSFFRIFGHYLSSFILVCISIDRYFAVVHPLSLNAADRRGKIMIAFAWFLAFSCSLPQVIIFHVENHPIFTFYVQCVTFNFFPSVHHEIVYNIFCLVMLYVAPLSIIIIFYGAIVVTIFQKSRMSSDDSTIRRSSLGYLGRARARTIKMTVSIVLAFFICWTPYVVISLWFCFDRSAAALLDEKVKKGLFIFACFNSCVNPIVY
Nn-GPCR-A91		NLTVFITLFRNRHRKSRVNLMIMHLAAADLMVTLINFPLEVGWRITTQWVAGNLACKLFQFLRAFGLYLSSLVLVCISLDRYFAIVHPLKVNDAQRRGKIMLTFAWSIAAVCSLPQSVIFHVDTHPVFQNFKQCVTFGFFRTQVEEMTYNLFCLAAMYFMPLLVIIVVYFRILWEISQKSKDSKEEPSGRGGRGGRMRLRRSDMSNIERARARTLRMTVIIVLAFIWCWTPYVVIVMWYMFDRESAEQVHKRLQDALFIMAVSNSCVNPLVY
Nn-GPCR-A92		NTIFLVIFFRRSSLRSISNRFIVSLTVCNLLASWLLLPLVIADTFLPNWQSASLCRAIDAVSELVASASVFATLLIAVDRFCAITDPLHYHMLVTRPKSIAMIASGWVAAGLIAAAAGLGDMSDRAWNVCGASEALRETTPEFWSYRSYFVVINMAVSFMAPMVLLIWIYIRIYLAAHKNSERTRRNSLCGATLDAVTPSRAPSRTPSTRSTSSQIVTTLRYRISNASLFLHKEESRAAKISVVVIVLFFICWLPYYSATLLHTSLLQVWVPGVVHGVVLVLALSNSALSPYLY
Nn-GPCR-A93		NVLVILSVFTYRPLRIVQNFFIVSLAVADLTVAVFVLPFNVAYSIIGKWIFGIHLCEMWLTCDIMCCTASILNLCAIALDRYWAITDPINYAQKRTLKRVLIMIGLVWTISVIICLPPLFGWNDWPETFTEETPCILTQEKGFVVYSSSGSFYFPLFIMTLVYIKIFTATRRRLRERAKASRLNQIPNTGKARVTREEDSAVSENGQNGYNDSCKKKLVQKKRRKKRKTVTAQTTATTTTTSLVPPPIAESSITENDISNPKEDCSPVEEEKKSSDVVIKVNPKSGSQIHQFIEEKQKISLSKERRAARTLGIIMGSFVVCWLPFFLMYVILPFCPTCPEPNIKIINFIVWLGYINSSLNPVIY
Nn-GPCR-A94		NVLVILSVFTYRPLRIVQNFFIVSLAVADLTVAVFVLPFNVAYSIIGKWIFGIHLCEMWLTCDIMCCTASILNLCAIALDRYWAITDPINYAQKRTLKRVLIMIGSVWGLSFTISLPPLLGWNDWPKNFTEETPCILTQEEGFVVYSSFGSFFCPLVFMSIVYIKIYKANLQRIRKQSDSRNGKTVAATPGNDKVSLWKTLKTKLNGSRDRSSSPISPTGTPRKVETSLTDHKPTNQNSQQDNPQENSVSGAGPRHDSNNIFKKFLQDKQRISLTKERRLARTLSAIMGCFVVCWLPFFLTYVIESFSNKPSDRHMNLVTLLGYFNSAINPVIY
Nn-GPCR-A95		NILVIVWRLLYENDNKVHSFLITNLALGDLCMGLYLLIIATVDINYRGVYFIYDALWRTSSLCQLAGFFSTFSSELSVFTLTVITLERLVVIVFPFRVLRLSMRQTKVIMGVVWACVVLLAGLPLMDTHYFRNFYGRSGVCLALHITHEKPSGWQYSVFVFLALNLVSFSVIAGSYWVMYRAASSSSAAVRSDLQRRESSMARKMTLIVVTDAACWLPIILLGVISLAGVTIPPQVFAWVAVFVLPLNAAINPLLY
Nn-GPCR-A96		APNFTTMFMDSSNHVDAKHGYLLFQSVLFSTCSIVSVLTLFMLSLERFILTGRPLHYQEYFSVGKVQVIIVISWIMSFIDALMFAAHRDGHLGARWSTFNKLPTGDSGELPDGISYAFVQSSRIALLNIAGVSTVIFSLLSLKNFVKEQKRVAAEWKSLSLKVGGRYEEENRYIMVTMLLMLMLFLVSSVPLMVEVYFRTFSHFFLYDAVYSYLAWWMFVAGSAWNPWLY
Nn-GPCR-A97		NEIKRVGNHVILRDEFHVFQSVLFSTCSIVSVLTLFMLSLERFILTGRPLHYQEYFSVGKVQVIIVISWIMSFIDALMFAAHHDGHLGAQWSTFNKLPTGVAGRSPEILVYEIIYNTQITLLMVGAVSTVIFSLLSLKNFVKEQKRVAAEWKSLSLKVGGRYEEENRYIMVTMLLMLMLFLVSSVPLMVEVYFRTFSHFFLYDAVYSYLAWWMFVAGSAWNPWLY
Nn-GPCR-A98		NLMVLGGRVLSRDDNKILSLFIRNLAVADLLTGFYLVVVAAKDLQFRSEYHEHAYYWMTSWQCTLTGVLAMTSAEVSVLILSFMSVERWMCITWPLAAPKLSLEGAKVALTCIWALGFLLALTPVLYYQGQQRFYGTNGLCFPLHLDDPWVPGWLYSALIFVGLNQIGVVLILMSYTGMFCSIRRTRANTPLSLGDREFAMRFFFIVFTDCLCWTPIIILRIMALADIPITPKLYAYVVVVLLPINSALNPFLY
Nn-GPCR-A99		NGALIVIFARNKTLRNVPNTYIISLALGDLLVLFFTVPFVSTIYTIESWPYGGFECKFSEFVRDISVGVTVFTLTALSADRYMAIVSPVKKAVGAARGVTVRIAVSIWVVAVLLATPSAVFSNVRVFKVSTVKSISVCYPVPENFVDWYMPASILTKALIYYLLPLIVIGTFYLLMARHLLASDVPGESHVFHKQIRTRRKVAKVVLCFVLIFAVCFLPTHVFLLWFYFDPEGSNNYNDFWHALRIVGFCLGFINSCINPIAL
Nn-GPCR-A100		LAGYLTICNHGLRERLAASFSNSLIVSIGIFSTLSFIYGVLLLTIPIFSYMSLAGCFVRMVQRYLSLVSCLTITCLALDRYVAICRPLRYYNLITVFRCRLLCSLCWLCPIILLLLPCVVELPTMCLDRRTNMTFLVAYSVLYTIGAFITLVFYVLVALEFRWAYRTQPHSDDKEATDAVVRYKTARSALLVFMLYAILSLPHTLLPLASRILGQDLVPQLLVDGGHLIHRLHLL
Nn-GPCR-A101		NGVVVVVLVAAYAKMDVPRFLVTNLALADFFMGVYLGFLAVADASTLGEFRRYAIPWQMSPACQVAGFLGVLSSELSVYTLAVITLERNYAITHAMHLQKRLSLRQAAYIMAVGWVFAITMAVLPLTGVSDYRKFAVCLPFETDGAGLGYVVFLMFINGVAFLILMGCYFKIYCAIRGSQAWNSNDSRIAKRMALLVFTDFICWAPIAFFSLTAAFDIHLISLEEAKVFTVFVLPLNSCCNPFLY
Nn-GPCR-A102		YYLYTTTRPTHSRTVFFVLLSTLIWTDLVGKIITTGPALAAYVKGEWVGGLSMCNFHAFAMMLTSLVTHLLVSTMAVERFIGIRHGYFYNKNITTSRTKLLLLGIWLFSVLFCAMPLFGAGQYAMQYPGSWCFVNIHVNSTSPITYRIYTNVFGIFTIANLLVMVVCNIVVIIVLLEKTLSRRTNLCEATLLCLRLCRHRCSGSSFCAPHRTYRQRELEMQMVIVLLVITIVFLISWTPLDIRLFLNQLWPHSTRAEHMQDLIAVRLTSINQIVDPWAY
Nn-GPCR-A103		YYLYTTTRPTHSRTVFFVLLSTLIWTDLVGKIITTGPALAAYVKGEWVGGLSMCNFHAFAMMLTSLVTHLLVSTMAVERFIGIRHGYFYNKNITTSRTKLLLLGIWLFSVLFCAMPLFGAGQYAMQYPGSWCFVNIHVNSTSPITYRIYTNVFGIFTIANLLVMVVCNIVVITTLLCLRLCRHRCSGSSFCAPHRTYRQRELEMQMVIVLLVITIVFLISWTPLDIRLFLNQLWPHSTRAEHMQDLIAVRLTSINQIVDPWAY
Nn-GPCR-A104		NLLVLLSFIVERAIRQPSNYFIASLAMTDVIIGSVSMPFYTVYVLMGEWTLGPILCDLWLSVDYTVCLASQYTVLLITIDRFCSVKIAARYRGWRTRTKVMVMVAMVWIVPALLFFISIFGWEHFVGYRSLLHNECEVQFLRDPVFNTALIVTYYWVTLVVLFVLYAGIYKTAYDMQKKSEAKHRKMQTLVALSAGGMAGMAGRTAGLGMSKTQSTLLSQDKPQPGPPPVINTTTQAPQGGSGVSDSSSSQKTSSKTTETTSFSERRGEQAEKS
Nn-GPCR-A105		NTFVIIWRSAFSSFNKLNSFLIVNLALGDLLMGFYLIVVGGVDLHYRGVYAEHQHFWRTSWLCQMAGFLSTFSSELSVFTLTVITVERLRIIMHPSHNKSTKPTKLVMAGVWIVVGVLATIPLVNREYFKNFYGRSGVCLALHITQEKPSGWEYSVFIFLGLNFVSFGVIAVSYVLMYFAVRKTRMEAARISRREDENLAKRMTLIVATDAACWLPIIILGVVSLCGVDVPPKVFSWVAVFILPLNAAVNPVLY
Nn-GPCR-A106		NLLVILVVYYNVHMRSSTNQYLVNLAVADLLVTLLCTWVHLVRNLSHPHHVLPAIICKLDGFAQATSLLASVLTLTVISVGRFVAVIFPLHARTSPDRAHRVIAVVWVTSALLSCPTLFYRQLYSIKWANFTSWHCDEVWPSEVTYDPVVRRCVTTYDPKKLFYIILNTAFYFLPVGIMVISYSLVVWRLWMTQLPGEHCVPARNTATRAKKKVVKMVSVVLLVFVLCWTPLQTIILYSNFVHVDHNSLPEWFGVMEFSAYFIALSNSALNPIIY
Nn-GPCR-A107		NVLVLLAVFMSRNLRSSTHYLIVNLAVADLLLGTTVLPFSATLEVSGKWYFGQVFCGVWATADVLCCTASIWSLCVISLDRYIGVTRPLAYSTIMTEKRMCVLIAAVWALSIVISIGPAFGWKTPADPDPTVCTVNQELGYVLFSVTGSFYLPSLCILVVYWRIYRAAIQQSKFLESGVKTTKTSVTLRVHRGGDTRLTLRAHRGGMGVGIAAGMAAGLATGVGGLNGHCLVNGQTKPPEPEVKRSGLRIHRGKGIANLMPPTPHLRLAMTPLNWNNDRVGEGGGRGRTRGRQQQQRDATQEPESPSNSPERRLAGPPGKMAKFRRQKKAAKTLGIVVGVFLLCWFPFFFILPL
Nn-GPCR-A108		TLLLLHLSFCDFLYCTINLPLTIITYGYAIDPKKGDPSKFFCTGAALFRYVNALAEWTTLGLLTVQRCVDLGRFRGARFFRPRPTIFFIVAIWVGSVLLQMGALTEGHFNYDEETYKCDMTKSEARIFFYSLESLLPCGLMLTGCLSIIFQIWRNTRKLRAAGMPKDLVHQRFRKMLMSTALLLALLLLFLACIIPICVYSIMMLVTGHNQVSLGIGIFMFYWIQYAVNFMIYAASN
Nn-GPCR-A109		TLLLLHLSFCDFLYCTINLPLTIITYGYAIDPKKGDPSKFFCTGAALFRYVNALAEWTTLGLLTVQRCVDLGRFRGARFFRPRPTIFFIVAIWVGSVLLQMGALTEGHFAYDRSTYKCDLSHTSSRVYFYCLQSLLPCLLMLTGCCSIICQVRRNTTKLLAAGMHKDLVTRRCRAMMRSTALLLALLLLFLFCVIPICVHNVETLLTGQINVPLNIAIYMLYWVQYGVNFFVYAAVNP
Nn-GPCR-A110		NILLILAISWDRRLQNMTNYFLLSLAVTDLMVASLVMPLSIVVLILGHFPFSSELCLLWISLDVLFCTASIMHLCTLSVDRFLSLRYPMKFGRHKTRRRVVLKIVLVWCLSLAASLPLSLMYATDPHSTIVDGVCQIPVSLFQIIASVICFYIPLIIMLVTYALTARLLSKKQSELQGTVLESSSASPSPRSVRWKKLLCKTTSNLSTSTAVSLTDGEISEGGCSRIESRCEEGKLRRFGSSPLRRPPLVRYTSHHYRAALVRGGGTGVRGYSTRDLKVDGNSGGGGTEDRLFPHLPTSPGYELSVFPQAPCSAPTSTTTSPLHRRHRDTDAQSQPDAHPSCTLGEGGNKDPQGHALNSSCEQNGDPRRRGREECGEECEGGDSSSGHVAVPCSCAPRF…
Nn-GPCR-A111		LCYLYGNTRRQNTRTVFYVFLCTLIWTDFVGKIITTPPAIISYAYGAWVGGKAMCDYHGFSMVLVSMLTHFTVSAMAVERFLGICQGYFYSRNVTPTRCRYLLVGIWVFCTAFSLLLLFNVGQVVLQYPYTWCFTNIHLCPSTTPLRYRVFTTTLGVIHVTHLIIIVVCNVFVVGTLLKMRLSRQLPPSLCHPDRSRRSHNDHELQMVIVLVVITCVFITSWAPLDMILVMNQLWPPHITNKDHILELIAVRLASLNQIIDPWVY
Nn-GPCR-A112		ALCYLYGNTRRQNTRTVFYVFLCTLIWTDFVGKIITTPPAIISYAYGAWVGGKAMCDYHGFSMVLVSMLTHFTVSAMAVERFLGICQGYFYSRNVTPTRCRYLLVGIWVFCTAFSLLLLFNVGQVVLQYPYTWCFTNIHLCPSTTPLRYRVFTTTLGVIHVTHLIIIVVCNVFVVGTLLKMRLSRQLPPSLCHPDRSRRSHNDHELQMVIVLVVITCVFITSWAPLDMILVMNQLWPPHITNKDHILELIAVRLASLNQIIDPWVY
Nn-GPCR-A113		NLVTIIALSRSVKLRIHATTAFVISLCVSDLLFCSINLPLTTSRYIHESWVLGETLCRVFPFFFYGNVGASLLNMVAITVNRYILIAHHGLYDRVYRRQYIYLMIAIVWVFSFGVMVPPLVEVWGRLGLDPPSFSCTILKKEDSSPKKFLFLFAFLLPMVAIIGCYSAIYYKVRQSRRKLVAHSNKGGSPSTFNAQVTRKEDLRLTRMMLTIFLCFLASFLPLMIVNVADDDVRVPSLHVLASVLAWASAVVNPFVY
Nn-GPCR-A114		NLTVIIMYCRYRRLQNSSNLLVTNLALADLLMMSKAPIFIINSFMQRPYTGRTGCEVYGAVSLLAGLSAIWFLTAISFDRYNVVRHSLNTHHSSPRFQTRAVVGVVWVFSCFVTLLPVFGWNRYVPEGVLSGCTVDYLSDRWVDRSFVYMLLVVAWASPMAVVIFCYTYIVIKTERRVVVLLALWTLSWSPYALVVAVSVTFDSALITPLL
Nn-GPCR-A115		NFIVVWVFLNTKSLRSPANLLVVNLAFSDFLMMLTMFPPMVITCYWQTWTLGAFFCELYAFFGSLFGFVSIWSMVWITLDRYNVIVKGVAGEPLSSKGVFLRLLVTWTVGFAWCLPPFFGWNRYVPEGNMTACGTDYMTESMFSHSYLYVYSALVYFTPLFTTIYSYFFIVKAVAVHEQGMREQAKKMGVKSLRNEESQKTSAECRLAKVAMMTVALWFIAWTPYLVINYSGMLNKAGVSPIYTIWGSVFAKANAVYNPIVY
Nn-GPCR-A116		NGLVIYLYMKCKALKTPANMLIVNLALSDLIMLTSNFPAFAYNCFSGGKWMFSPFFCEIYAALGAVTGVCSIWTLAMISWDRYNIICNGFNGPKLTQGKAMTLCIFCWVMAIGWALPPFFGWGKYIPEGILDSCSYDYLSQDYNTRSYNLCIIFFDFCLPCALIIGSYFFIVKAIFAHEAAMRAQAKKMNVTNLRSNEAESQRAEIRIAKTAIANVSLWLVCWTPYAIITIQGVTGNYENITPLVTMLPALLAKSASCYNPFVY

## Sheet: GPCR-B phylogenetics
SeqName	NCBI Identifier	7TM sequence
Tc_Latrophilin	EFA12823.1	IITLVGCIISIVCLILAIITFQLFRGLKSDRTTIHCNLCICLLIAELIFLIGVDQTENKIVCGVIAGFLQYFFLCAFIWMFFEGFQLYVMLIEVFEAEKSRVKWYYFFAYGLPLVIVLVSAAIYPQGYGTEQHCWLKTNNYFIYSFVGPVTLVLVLNLIFLAMAVVMMCRHASASVSIKNKEHSRLASTRAWLKGAIVLVFLLGLTWTFGFLFINQESVVMAYLFALLNSLQGFFIFSFHCV
Dm_Methuselah	AFH04206.1	TVVMISSLICMVLTIAVYLFVKKLQNLHGKCFICYMVCLFMGYLFLLLDLWQISISFCKPAGFLGYFFVMAAFFWLSVISLHLWNTFRGSSHKANRFLFEHRFLAYNTYAWGMAVVLTGITVLADNIVENQDWNPRVGHEGHCWIYTQAWSAMLYFYGPMVFLIAFNITMFILTAKRILGVKKDIQNFAHRQERKQKLNSDKQTYTFFLRLFIIMGLSWSLEIGSYFSQSNQTWANVFLVADYLNWSQGIIIFILF
Dp_ClusterA	EFX69925.1	HLYAYAVSVATLLPAIFIFYSYKQLNVYRIRLHKNMFISILLNSILVIVFKVFMILPQIATSGKKDSYINQNALVCRLMLITVKYLRLTNYAWMFCEGFYLHRLIAAAFAEQSSFSVFYVIGWVLPLFPTGIYAIIRSIWYDSRCWIEPIETLEWVLNTPCLFSLVVNLIFLVNIIRILVMKLRSTNTAEPSQYRKAVRATLVLVPLFGLHFVVTIYRPSKDGCDWMEFYHYANALLDGLQGFLVAIIFCYGN
Dp_ClusterB	EFX88762.1	VGYGVSLGTLLIALCILASFKKLYCPRNTLHMHLFISFIMRAFMALLRDNLFVDGLDSLALSTDEALVEAASDGVLHQYPGTSGCKLVTSLWQYFIMANYSWILMEGLYLHNLIFLALFTDSSAITIYIILGWGLPFIFVSSWVVMRIIFENLLCWTTNENKIIFWLLIRGPITASILVNLIFFLHIAWVLLSKLRSSVSAETRKYRYRKWAKSTLVLVPLFGVHYTVYCIMHGADGLGEAVEVALLVSDQLFASFQGFLVALLYCLM
Dm_DH44_2	AAF58250.1	AIIYAGGYFLSFATLVVALIIFLSFKDLRCLRNTIHANLFLTYITSALLWILTLFLQVITTESSQAGCITLVIMFQYFYLTNFFWMFVEGLYLYTLVVQTFSSDNISFIIYALIGWGCPAVCILVWSIAKAFAPHLENEHFNGLEIDCAWMRESHIDWIFKVPASLALLVNLVFLIRIMWVLITKLRSAHTLETRQYYKASKALLVLIPLFGITYLLVLTGPEQGISRNLFEAIRAFLISTQGFFVALFYCFL
Dm_DH44_1	AAF58501.4	IIYYIGYTLSLVSLSLALIVFAYFKELRCLRNTIHANLFFTYIMSALFWILLLSVQISIRSGVGSCIALITLFHFFTLTNFFWMLVEGLYLYMLVVKTFSGDNLRFNIYASIGWGGPALFVVTWAVAKSLTVTYSTPEKYEINCPWMQETHVDWIYQGPVCAVLIINLTFLLRIMWVLITKLRSANTVETRQYRKAAKALLVLIPLFGITYLVVLAGPSESGLMGHMFAVLRAVLLSTQGFSVSLFYCFL
Dm_PDF	AGB93483.1	TLEIVGLCLSLFALIVSLLIFCTFRSLRNNRTKIHKNLFVAMVLQVIIRLTLYLDQFRRGNKEAATNTSLSVIENTPYLCEASYVLLEYARTAMFMWMFIEGLYLHNMVTVAVFQGSFPLKFFSRLGWCVPILMTTVWARCTVMYMDTSLGECLWNYNLTPYYWILEGPRLAVILLNFCFLVNIIRVLVMKLRQSQASDIEQTRKAVRAAIVLLPLLGITNLLHQLAPLKTATNFAVWSYGTHFLTSFQGFFIAL
Dm_DH31	AHN59298.1	VGYGTSLLAILLSLAILGYFKSLKCARITLHMNLFASFAANNSLWLVWYLLVMPNSELLHQSPMRCVALHITLHYFLLSNYSWMLCEGFYLHTVLVAAFISEKRLVKWLIAFGWGSPAIVIFVYSMARGLGGTPEDNRHCWMNQTNYQNILMVPVCISMFLNLLFLCNIVRVVLLKLNAPASIQGSCGPSRTVLQAFRATLLLVPLLGLQYILTPFRPAPKHPWENTYEIISAFTASFQGLCVAILFCF
Dm_Hector_isoform-A	NP_572843.2	YVKGYALSLLALLISIIIFLGFKSLRCTRIRIHVHLFASLACTCVAWILWYRLVVERSETIAENPLWCIGLHLVVHYFMLVNYFWMFCEGLHLHLVLVVVFVKDTIVMRWFIVISWFSPIPIAIVYGLARHFSSPDNKHCWITDSLYLWIFSVPITLSLLASFIFLINVLRVIVRKLHPQSAQPAPLAIRKAVRATIILVPLFGLQHFLLPYRPDAGTQLDHFYQMLSVVLVSLQGFVVSFLFCF
Sv_GPCR_B1	Buckley et al, 2016	YIAGYSMSLIALCISLFIFCFFKSLKCTRVTIHKNLFVSFIINNAMWLVWYECVVSFPDVVASNSSGCRVLHVFLHYFLVSNYFWMFCEGLYLHTLLVVAFVAEDRIMKWFYLLGWGSPAFFTIIYGACRSTDEDQDLHCWMDDGPYNYIMSAPVVLSMLLNLFFLINIVRVLVTKLRAVNTAPDTHSTRKAVRATLILIPLLGLHYILIPFRPPKDSPGEGVYLVVSAVAASFQGLGVSLLFCF
Sv_GPCR_B10	Buckley et al, 2016	VVVSALMSISCVFLAITWIIYVSVPLLRSRNMGRCILSFISAMFVSFLTIIINKHHREGFSAAQCSVTATVSHLCILATFFWINVMSFHIFSHLKLPHSDQREGVRLFLLYNLYAWGSSLLVTLIGLILDLTQADFLRPHFELPNCWFIDQASRWVYQYGILLLLIVINIGFFVASVVLLRQRQRSGSQTHTVCVLVYLRLFIITGVLWITEVLTWQASNQCGIVVVILDIINSLQGVYIFLV
Sv_GPCR_B11	Buckley et al, 2016	YIYSVFLAISDLFILVSFIVYLTVPDQNKRGLNKNVKLAHSVLGRILLCFLFSLFFAYLFLIVIKLFSDPINLASPNACVAVGVCMYMFFMATFFWLNVLCFELWWKCARQESSSGRRWVWYQVYAWFCPMIFGAISLIMEFTPSISNCYIKPKFGTYSCFFSYTVTHNNGAKWAYFFGPVAVLLLADLVFFVLTVRSLLVTVQQSHKGTVQKQARQRLRLCFKLFLVMGISWMAEIISFQMGPSTVWYISDVFNCFQGFIIFLIFIL
Sv_GPCR_B12	Buckley et al, 2016	IYAWSIPTLVVAISLIFNYTDVLPEYKPDYATQLCWMNNEYGLVLFFLLPVGAIVLENTVLFFVTSCGIYKQAKAAKYANTRSQSVKGGYEPKEAKKMKYEKMHKQGALKHATQGRRSKKDRVRLVLYLKLGLIQGITWVMGFVAAFSDIPAFWYPFTVLNGLQGAFIFIGFDMKKMVGELVWEALFGRPWKKHRKSKETRTTTVSQSSSSQNRSSKSYSPQKARRHKTPVYTNSLQSPPHTDSLQSPSDPV
Sv_GPCR_B13	Buckley et al, 2016	VILILVLLGVSCVFLAATMAVYLGVPELRERTNGRCLISMVSAMLTAYISIICNRLIREQSNTQCIIVAFVGHVSSLATFFWLNVMCYDMWSTLRSSQQQHHSMKRFLLYSAYAWGCPLVMGVAAVVIDSQETSNLIRPRFTESTCWFYGNVEYWLYLHGINCILLLVNLFFFVHVALTLSKKLKQRRMVFETSTSRSSNTTKTREQAWLYAKLFIVMGVVWIAEVLSSVHHRNTCTYWVLTDIINGLQGVFIFIVA
Sv_GPCR_B14	Buckley et al, 2016	SVVGYSVSLVTLVISFIILASLRKLRCPRNLLHLHLFGSFMLRALVVLLKSSLLMDGIALPQNFHLQDGEPYFNDGSEQTWACKLMISVWQYFILANYSWLLMEGLYLHSLIFMALFTDSSAITLYILLGWGLPLGCVGLWATLRATLDDAHCWTVNNIQWIFWVCIRAPVAISNLISFFFFLNVVRVLILKLRSSISAESMKYRKLGKSTLVLVPLFGVHYFVLWGLSTSTNAYVELVWLFLDQVFASFQGFFVAVLYCL
Sv_GPCR_B15	Buckley et al, 2016	TIFYIGNSLSLVAVTLALWIFISFKDLRCLRNTIHTNLLFTYLLHNLFWIVYASVQTLVNVTVGCSFFVALNYFTLTNFMWMFVEGFYLYMLVVKTFSVENIKLRVYTLIGWGVPVPIIILWVILKSQLTLSDTGSELVAAGMEGAELEGLLRNCPLMPDNATDWIQKVPVLFVLSTNLIFLTRIMWVLITKLRSANTVETQRYRKATKALLVLIPLLGLTYMLLIALPQELEHVRATLLSTQGFWVALFYCFLN
Sv_GPCR_B16	Buckley et al, 2016	YVTFIGALLSLLTLTITIFIFTYFRTLECDRLRVHRNLVAALIIRFLVMLVLTEPFVSNRQTLTYRDVDWLCKSLLALRMYAQMASINWMFVEGLFLHSRLTSNVFDSGAPFTLYYIIGWGAPLVFILAWATTMSLHYPVHCWRAYGSLSYVWILVAPMVAALMVNLLFLINIIRILVTKLRAGDAVRTGQVSGAPGQRPLFQPPNRHKTQHTQQHTHLQPHNKSQQEQQQHKQKEGSPDTNHHPEQQQEQTTHSKHDLKFTSCYVENDPNWDSQSCPLAPESNSHRKSRESSPLLHCRNGENSLAGQDCPHQHPAARRHMYTNLQHYPSVGYAT
Sv_GPCR_B2	Buckley et al, 2016	FVQTRLNSSSLLSEAFENIAFKVKVPESEGDHSLTATRQFISVERVDLEINSTIIGFQSTSGVMKEKTLKVGKTFDILDTDVAIIFPDNLTRIVAAGSGPLARMQPDGKQKIQLTFAVYRNPKLFQDNKSYPNYTVNSHVLQATYNNKVVTNLKEPVRLIFRPSRQGNDSKCVYWDFQKNSGRGGWSTEGCWKGQAVGDRQECFCNHLTSFAQLMNYNDEQIGGVHSVVLNIITIIGCSLSIVSLLLVFTTFFLFKKWRRHIRNKILVNLSFSIFCSIVIFLAGINQTWNDILCRSVAVALHYFILA
Sv_GPCR_B3	Buckley et al, 2016	ILAYVGCVVSLVCVAGSLLVFSVFRGLASPRTAVHRHVCVCLTAAELVFLVGVWRTDIPILCGVVAGILHYTVLSAFAWMFMEGVHVYLSVARAVECDSLRLRWWHYTLAYGLPLLVVAAAAVIDPFSYGTDQYCWLRTDNYFVFSLVGPALLLLAAHVALLAAALIYTCRLSPDDALKTKEMARLDSTRAWLRGAITLLLLMVLTWTLGLLFLHRPSLPIATAFCVLNALHGIFIFIYYCV
Sv_GPCR_B4	Buckley et al, 2016	GVYVGSAICILFLMASIVTWAAHHHRIATMNKNKHSLMNTWIALLLLVTLFTVGVYQTENQKLCQGIGVALHYLTTCVLLWIIVTVTNLYKKVTKALRPPVPVEDSPPDIPLPPKPMLRFYLVGWGIALILCGISAAVNLQQYAGYSYCFLAWGPSLGAFYAPTAALAFLLSTFFLLTHCMLRSLRANYPEATGATETTELELLDANSPTSENANGPGEEELSIASRDTAVSVSDGQHSPLTQLRAHVVTLLLFILTWAAAAITTAAPFASVIPHHTTIFSIIYAICASSLGIFIFVFFC
Sv_GPCR_B5	Buckley et al, 2016	IITYVGLALSTAGLIATVATYAIFRTLNRDRSGKIVMNLSLALLLLNLVFIAAAQLKPPSIACTALAAALHYLVIAAFAWMLVEAANMYQLLITVFASAETHFMAKRVIAAWGIPIIVVVAALIADLDVYGDKNHGFCVISPIPNPAVYYSTYMGPICCVLLVNCVVFLMVTRVLCQRRPRSHKPRSLSRKSTKELPITLAQVRGAVTVVALLGVTWVAGAVSVGWARLTLQYIFCLTTPLQGLIIFIV
Sv_GPCR_B6	Buckley et al, 2016	IITLVGCSLSIIGLLLVFTTFFLFKKWRRSLNNKILVNLAFSVFCSVVIFMAGINQTRSVILCRGVAVGLHYFILASFGWMLVEAVHQYQNFVKVVGTYIPRFLWKASVCAWGIPVLPILVVLVYDSSLYDSNQDYNSNAKICWMSPDGFRYAFLPPLVATMTVNLIIFCLIINGAVCGRAHITSTMSERTLLMNQLGMAICVFFLLGFTWIFGLLAVCQIRIVFSYLFCIFNTLQGFFLFFF
Sv_GPCR_B7	Buckley et al, 2016	WVSLAGLGLSCVCLLVHLIAFLIVPDLRNLSGKNLTSLCIVLLAAYTTFILSVFGEPGKRECFILAAAMYYFFLSSFCWMSVMAFDIWRTLKLATSELRVSAGGQNRKFFIYSLYGWLLPAAALAALVTLDLVRPDGMPSQYFPTLGERWCWFGQRKALLVFFAAPLTTIMLMNIMLFIFSARIIAETTQSTAKMTSCSPHQNQFKLYMRLALLMGLTWISGIVAGYLQLEPIWYIFVLLNTLQGVFIFLAFTC
Sv_GPCR_B8	Buckley et al, 2016	TLYPVGLIISAVFLAATLFVYCMVVELRDLLGRCLMCSVFALGVAQVFTVIVQMATRFLSMPACVFVGVMMHFWYMSAFLWLNVICFNVFLTIWWKSDGSYGRVSKWFAIYSAYAWGLAILITSVAVARDFSEGLEDSPLPKPNFGQAKCWFSGDDALIIFFYGPTSVVLGINVVLFVASAYKLCSLNKNSEARLFQFSLYLKLFVLMGVTWIFEAISFFVQRKTTNSSGNYVWLVFDFINIMQGVIIFIVFV
Sv_GPCR_B9	Buckley et al, 2016	FCVGLEAGSGGVAPRYKAKLCFKDPAMAHQEACSNATCVRKCCPEGFFFTDKCTHVELASDMWEPVFHDPETLAAGAPAPDNLTLVYGYPICSSFFQLESHRMKEDKFYLLPDGSLYVPNFSKKFPADRYCLDKFLTREVHTLPLVCFQEDSVSASSACTAVQSFVYPVLLAVSCVFLGITLLIYVSVPELHAKVHGKCLVSHMSALLLAYVSLITVQWASGLMPQAACKIMASVTHFSFLAAFFWLNVM
Tu_DH44-like_1	tetur01g00270	YYFGYGLSLLALTTALFIFLYFKDLRCVRNTIHTHLIVTYELFALTWIITATLQSYQPTNEIAARILCFLYILLPYFTGTQFFWMFIEGLYLYILVVKTFSSVESIKIHFYATIGWGLPALVVLFWAPSKYFSAKSADNLNDSGSNCPWQAEDSIDSIFICPILFVLMLNIFFLCKIMWVLITKLRAATSAESRQYRKAAKALLVLTPLLGVTYILFLVTPGSGPAKTVFTYLQATLYSTQGFTVSVFYCFL
Tu_DH44-like_2	tetur01g03970	YYFGYGLSIVALFIALAILITFKDLHCIRNTIHINLMLSYMFHALTWIATASLQDSSLATYKISFHGICFLYILLTYFTASSFFWMFLEGLYLYILVVRTFSIERINLILFALIGWGFPVILVTLWAPIKYLYPNQEDEETLTVKSFNCPWQVINIIDLIYICPISIVLVVNLFFLGVIIYVLVSKTRASEASQEFQQYRKAVKALLVLTPLLGIAYILLLVTPDSGNAKIVYTYIHATLNSTQGFTVAVLYCFL
Tu_PDF-like	tetur04g08940	YTQCLSLLSSFSFPLEFSRLQCFIIHRNLVFALIIHCVSLLIISSSIVFDGQFNFTKENPILCKLVLSLKMYSALASINWMFIEGLLLHSRVTTGIFRKSFPFKLYYAIGWGIPLFIILTWAYIVNKTLHSRCWEGYGDRVTIWIITAPMILALLINSTFLVNIIRILVTQLSRNRSEETNKISRKALKATILLFPLLGITHLLFCFNPKDNKQLEMAYMITNAILQSSQGIFVSFFYCF
Tu_Orphan1	tetur10g00830	IGYSVSLLTLIIAFLILFCNKRLQCPRNHLHLQLFLSFISRSLLTHVKNIFFTLEYNSTLSCKLIIVVWQYSLLANYNWLLMEGLYLHNLVFFNIFNDNSSILKYIILGWSLPVLFIIPWIIARSLYEDTFCWVINKNVALFWIIRGPITISIILNLIFFINITRVLFLKMFSSSSVAQASRCYKYSKWFKSTLVLVPLFGVHYALLLIANWLASLSTSLEIIWLYVDQLFTSFQGFFVALLYCF
Tu_Orphan2	tetur14g01830	VGLHFVSLLASLLACGIYIFYKQYNILRIRLHLNFFTSFIFTSITQILFNLAVTDTHLDSHEDNIIIENKSWCIMLYVLYRTANLTNYGWMLCEGIYLHKMIVAAFREQKSMTPFYILGWILPLSAMVPYCIVNSLPKYNNKCWTQPMPIIAWIYSVVPLTALIGNLILLLNIIRVFFTKLTASPDHFRSALRATSILIIVFGVHYLFFLIEPTLLQSCDVIPKILLYIGLVSASLQGAITATLLCFC
Tu_DH31	tetur15g02300	YIIGYSISVLALIISLIIFLSFKSLKCTRITIHKNLFISFIINNLMWIMWYTLVVSNVEVVQSNRWYCQMLHVVVNYFLLANYSWTFCEGLYLHTLLVVAFVAEEKIMKWFYVIGWGIPLIFIGFYAGFRGLSSNGKTNYCWIDESAYSWWYTGPVLVSFVLNLFFLVNIVRVLVTKMRAVNSPDAHQTRKAVKATLILLPLLGLHFLVTPFRPPEGTHAEEVYEIVAALVASLQGLCVAILFCF
Tu_Orphan3	tetur18g02640	LIVTHLTSVTFIIPALYIFLYYRQLSQTNRVKIHVHLLISLLSYSILMSLLTLDMINGSTETIYEEEENQSTGLGQSLPTSSSSPFASPQTSTSPPTDNPYSHLATIYCLCLSVLVKYFRSTTYFWMFNEAFYLHQLMARVFTTPNLKSLIALAYGVPLLTNTSYIIVRFISSYSSETIATPDSPGNVINIPENQLSIQGDTCWLLPSKHAWQEWIINGPNLSVLVINFIFLISVLREICAKAAATPASLASTPSPHQHRRNLLRVPTSPEKAPITRASFLVSLRAASLLLPLYGLHYLFIVYRPDTGVCWLSELYHYASITLDGLQGSIVSILYCFL
Zn_GPR112	KDR13957.1	IVSRVGCCLSLICLFLVLLTFVMFRKWRSYLDSKIVASLSLSLFVMYLVFVTGFTQTSSKLVCISIAATLHYFILSSFCWMFVEAFHNYLKFVKVIGTYIPRFMWKASAGAWGFPFVPVISVLCYDYELYTNDKYCWVHKEAFSYGFLTPLCLICGGNVIVFLLIIISFTCARQKFESNQQQYSLLISKLRMSICIFVLLGLSWVFGFVRIVVPEIAFSYLFCITSTLQGFLIFLFFVV
Pc_PTH_1	Procambarus-GPCRB1	SMVGYSVSLATLVISFIILASLRKLRCPRNLLHLHLFGSFMLRALVVLIKNSSHVESVEHTWTCKLMISVWQYFIVANYSWLLMEGLYLHSLIFMALFTDSSAITCYILLGWGLPLGCVGVWATLRATLDDTDCWTVQNVQWIFWVCIRAPVAVSNLINFFFFLNVVRVLILKLRSSISTESMKYRKLGKSTLVLVPLFGVHYFVLWGLSTSTNAYVELAWLFLDQVFASFQGFFVAVLYCLM
Pc_PTH_2	Procambarus-GPCRB2	TLVTIPCPTYVQGFPHGSQATRYCTSQGTWFRLHGGNSSWTNYTQCSTSYFVAENVNITLFKWVPVVRVVSYVGYSVSLATLIVAFTVLACIKRLVSHRRLRCPSNTLHIHLFLSFICRAIGALARDKQHGLLIPETQEPFMDRSTWGCRLFTGLWQYFILANYAWILMEGLYLHNLIFLALFTDNSAITLYIVLGWGLPLVLVVGWVTARLTAENTLCWLTNESPWVFWTFIRGPISVSIVVSFVLFL
Pc_DH31_1	Procambarus-GPCRB3a	YMAGYSMSLVALCISLFIFFFFKSLKCTRVTIHKNLFLSFIINNAMWLVWYECVVNNVDLLASNAVECQVLHVFLHYFLVSNYFWMFCEGLYLHTLLVVAFVAEDRIMKWFYILGWGAPAILTIVYGCSRAADSAQNVHCWMDNGPYNYILSVPVVLSLLLNLFFLVNIVRVLVTKLRAVNTSPDTHSTRKAVRATLILIPLLGLHYILVPFRPPIGSPGEEVYLVVSAVVASFQGLGVSLLFCFF
Pc_DH31_2	Procambarus-GPCRB3b	YMAGYSMSLVALCISLFIFFFFKSLKCTRVTIHKNLFLSFIINNAMWLVWYECVVNNVDLLASNAVECQVLHVFLHYFLVSNYFWMFCEGLYLHTLLVVAFVAEDRIMKWFYILGWGAPAILTIVYGCSRAADSAQNVHCWMDNGPYNYILSVPVVLSLLLNLFFLVNIVRVLVTKLRAVNTSPDTHSTRKAVRATLILIPLLGLHYILVPFRPPIGSPGEEVYLVVSAVVASFQGLGVSLLFCFF
Pc_PDF_1	Procambarus-GPCRB4	YITFIGDFLSLLTLTITIFIFTYFRTLECDRLRVHRNLVVSLILRFMVMLVLTEPFISNRQTLIYRDVDWLCKTLLALGMYAQMASINWMFVEGLFLHSRLTSNVFDSGAPFTLYYTIGWGWSLVFLVAWATAMAIHHPVHCWRGYAVLPYVWILVAPMVTALMINLLFLVNIIRILVTKLRASDAVETTQVRKAIKATAVLFPLLGITNLLFAVNPGKGDLEGAYMLTNALLQSSQGVFVSVLYCFL
Pc_CRF-like	Procambarus-GPCRB8	TIFYIGNSLSLVAVTLALWIFLSFKDLRCLRNTIHTNLLFTYLLHNLFWIIYASIQTMVNVSVGCSFFVALNYCTLTNFMWMFVEGFYLYMLVVKTFSVENIKLRVYTLIGWGIPVPIIITWVILKSHLTITHSGTELAAVGMEKYELDGPDLEGLVRNCPLMPDSGIDWIQKVPVLFVLSTNLIFLTRIMWVLITKLRSANTVETQRYRKATKALLVLIPLLGLTYMLLIALPQELEHVRAILLSTQGFWVALFYCFLN
Cs_LipoproteinR	Callinectes_sapidus_lipoprotein	TISIIGCVLSITSLLMVLVTFSLFKKWRRRLGNQILVSLACAIMISFVVFLTGIQQTMNPIMCRAVAVTLHYFILASFGWMLVEAVHQYLRLVKVLGVYIPRFMRKASICAWGIPLVPVVIVLAYDPSLYDSDRNAENLICWMSSTAFSYAFLLPLTATMATNMVLFGLIIHSTTCGRVRVTSTQTKQQLRIIQLQMAVSVFSLLGFTWLFGLLTFWQPNLVFSYLFCITNTTQGFFIFLF
Nephrops GPCRs
Nn-GPCR-B1		VVYQTLYPVGLIISAVFLAATLLVYCLVVELRDLLGRCLMCSVFALCVAQTSTVIVQMATHLLSMTACVVIAVFMHFWYLSAFLWLNVICFNVFLTIWWKSDASFGRVSRWFAIYSAYAWGLAILITSVALARDFSESLQDSSLPKPNFGQAKCWFSGDEALIIFFYGPTSVILGINVVLFCASAYKLCSLNKSTEARMFQFSLYLKLFVLMGITWIFEAISFFVQRETKNSSGNYVWLVFDLINIMQGLII
Nn-GPCR-B2		QLMGWMSLAGLGLSCVCLLLHLVVFVLVSDLRNLSGMNLASLCLALLISYITFITNVFAKPSPSGCIALAAVMYYFFLSSFTWMSTVAFDIWYTFRLSKTELRVSGGKQWQKFLAYSLYSWLLPAVAVTVLIMIHIQQPKGIPEDYLPSLGKRWCWFGHRKALLVFFAIPMITIIIINSIFFICTARIITMTTSATSTITASTHHKNQYKLYLRLAVLMGFTWVSGIAAGYLQLEAIWYVFVVLNTLQGVFI
Nn-GPCR-B3		LMGWVSLAGLGLSCICLLLHLIAFLVVPDLRNLSGKNLASLCLVLLAAYTTFILSVFGEAGKRECFILAAAMYYFFLSSFCWMNVMAFDIWRTLKLATSELRVSAGGQWTKFIAYSVYGWILPAAALSVLVTLDLVRPDGMAPQYFPTLGERWCWFGQRKALLVFFAAPLTTIMLINIIFFICSARIIAETTQSTAKMTSCSPHQNQFKLYMRLALLMGLTWISGIVAGYLQLEPIWYIFVLLNTMQGVFI
Nn-GPCR-B4		QGVNTIYIAGYSMSLVALCISLFIFCFFRSLKCTRVTIHKNLFVSFIINNAMWLVWLECVAGRVDVVISNTVGCQVLHVFLHYFLVSNYFWMFCEGLYLHTLLVVAFVAEDRIMKWFYMLGWGAPAVFTIIYGACRGNDDEQSVYCWIEDGKYNYILNVPVVLSMLLNLFFLVNIVRVLVTKLRAVNTAPDTHSTRKAVRATLILIPLLGLHYILIPFRPPKGSPVESFHLVVSAIAASLQGLGV
Nn-GPCR-B5		GNLATIHLLGYAVSVTALVVGVYIFTRLKDLRCVRNTLHINLLLSYLLVDLSWLIAASATMLLSDVGGAVFCGSLLLYHFFHLANFTWMFVEGLYLYLLVLKTFYVDTIKLRVYLLLGWGVPLPVTFVWAFVRIIFRPAREGTSTGGGAGTSTGGDVGQVQIGCPWVTESSLNWVHRSPVLLVLALNTLFLARVMIVLVKKLRATNTTQEAQPWVKQGLRALRSLMVLMPLLGIPHVLLLLAPTQGTLALVIAYVRATVLSTQGLVV
Nn-GPCR-B6		SVLGVVSTVLMSLSLFCMFLHMCIFFCQYKRRSIPRLTHFLMVFSLFIAELFLLITFNANDNYVACVVYASLMYYFFSVAFFWMNVISFDTCRAFCSHTYVKSTIKTFIGYFVYTTTVPLLMTVTAVVVDLLSPPDFVLRPDLGTGRCWFNNKWGLVLFFICPVFLILIIDFILYIIVVYEIYKQQKSAEFASRAAIKNNKRRCRSDASNKKSEDQCDYPPSSAVTSRSTTPDMGTSAMCLEELPGGGLERQQKKTEHLKVVRDRVIIYSKVALIMGMTWVFALVSLFVESSVVNYCNVFFNCLQGTFI
Nn-GPCR-B7		NVREILYPICQFISLFFLSLTVVCYCKVPELLKNGGWYQLWHVLSLILAFSSNICQSFLNFWNNKMLCIAIALLMQYGYLATFFWLSVLCFEVWRKIRSLARCLPPSSVPVWVYPLYAFGGPFAIGIITVCMQFLAPDNVPGIIKPYLGESKCWFLDEMSRFLYFYGPIALLFIFNIIFIALTYWNYKIIEENSAVLRNLSKDESGNESATAMRTSVELTYRRRDYIADFKQQFSLLVIMSTCWVTEIISWQVPPPELWLVLCFMLG
Nn-GPCR-B8		NVREILYPICQFISLFFLSLTVVCYCKVPELLKNGGWYQLWHVLSLILAFSSNICQSFLNFWNNKMLCIAIALLMQYGYLATFFWLSVLCFEVWRKIRSLARCLPPSSVPVWVYPLYAFGGPFAIGIITVCMQFLAPDNVPGIIKPYLGESKCWFLDEMSRFLYFYGPIALLFIFNIIFIALTYWNYKIIEENSAVLRNLSKDESGNESATAMRTSVELTYRRRDYIADFKQQFSLLVIMSTCWVTEIISWQVPPPELWAVTDVLNALQGFFI
Nn-GPCR-B9		SSLQLYMTVVSCVCLTCCLVLYAINPRMRRPRLQASCMMSMIISQLFAILAFQTNRMTRETKYGALFCSSIAVTSLVFFLAMFFWLNVISFNLYHTNWNGIDMRQFGRWFVCYNIYAWGCPVVVGLVAVLMDTLKPSGAALPYFVSPNCWFRDKSSAWAYMYGIVLVLLMVNLCLFIHLAYRFQRMFKLQPSAATPRQFRQRLRLHLTLMVIMGLGWAGELLVPNFTSCNWRSAAGVIVSNLQGLLL
Nn-GPCR-B10		RDTQIIELVCNSLLVVACITTMLLFFATGMFYQDCVAQMGFQCSLIAAYLCLLLAHPIYVDVEYETGCIVVAVVLHLLFFCAFMFLMLEALTIAHLLVIHIKSPFQKSNWLMVIFGVCVPLVVVGVSAGFLYNDYPDFSRQNCWLNPLGAVVYVETVPIGILIIATTILILSTVCSAETSPELIEVNLRGRQSDGHKLRWVVLALMVELAIVWGLGVATYHQGDQGTYIAFCIFTLILAFT
Nn-GPCR-B11		KSEMLDPVLLAVSCVFLAATAMIYVTVSELRRTSYCHCFVPMILTLLIKSILILILLFTRNILKQDKKLCLATAFVNLTFVLSSYFWLNVVCFDIWWTLTSKGCGAINKRKMFFKYALYAWGCPILLGTMALLLDIVEHATHLQPKFYEGSCWFYNNASRWAYKNSVILILLVINCGFFLHVIFVLSKKLDNNDINNANSRNTRNNNSRWKTFVRLFIVMGVVWILEVPSPFAPWVECVWWRVLFDTITKLQGVVI
Nn-GPCR-B12		PAMNAISAALVCISLLGMFLHMIIFVALPKRRNIPSMNLFSMTISLFIAEFIFVSFFNMNQNYTACVITGILIYYFLGASFLWMNVMSIDICRTFLSSTYKMKSRATFIQYSLYAWSVPLVGSLVAVLVDQLSVEYVLTPQFGTHVCWFNNKWGLVAFFTLPSGLVILVNIMLYGMSVFNIYKQMKSGEFASSTVRKHRSSGENKGGKRKENILNPSESSINKNLTNNKSSEESESPRCSERIKERIQRRIQGHKKQRIRLVLYCKLALMMGLTWVFAFISIHTQSFIFEYLFIVFNGLQGAFI
Nn-GPCR-B13		MWLTILRYIGYSISFLFLIVYIIIVLLSSDLKDMFHVMGVNLSVAVLLGAVFMLVSDLHSIRDDRHTCTAIGTLIHYFYQSAGAWVFTLGIASFSAITSGVIGGRLRVYIPISWGMPLISVGLTYLLFLLDLGEDPRCFISWENPAKYVFFAFQFLFVFVSLICAIVVLTNMSTPALRKDNLIDDYGSFCHGAAMVMLFFDLTWIFGFFCYVRLGFNGPDFYPIFQVLNSWTGLVI
Nn-GPCR-B14		AALRILAYVGCVVSLVCVAGSLFVFSVFRGLASPRTAVHRHVCVCLTAAELVFIIGVWRTDAPILCGVVAGILHYTVLSAFAWMFMEGVHVYLSVARAVECDSLRLRWWHYTLAYGLPLLVVAAAAVIDPFSYGTPQYCWLRTDNYFVFSLVGPALLLLAAHVALLAAALIYTCRLSPDDALKTKEMARLDSTRAWLRSAITLLLLMVLTWTLGLLFLHQPSLPIAAAFCVLNALHGIFI
Nn-GPCR-B15		LALDIITIIGCCLSIIGLLLVFTTFFLFKKWRRSLSNKILVNLSFSVFCSVVIFLAGINQTWNLILCRGVAVGLHYFILASFGWMLVEAVHQYLKFVKVFRTYIPRFLWKASVCAWGIPLLPILTLLVYDSSLYDSNNDYNGDAKICWMSAKGFKFAFLPPLIATMTVNLIIFSKIIHGAVCGRARVTSTMSERVLFMNQLRMAVCVFFLLGFTWIFGLLAVCQIRIVFSYLFCIFNTLQGFFL
Nn-GPCR-B16		EILRWWTIIGCSLSMLCLTMCITCLSLAVKSIKNQSGSCIISIHRHLCLCLLVAELVLLSGLDATHNIIGCTVVAALLHYFFLATFTWSAIEGVNLYLMLGAIFRTFEPAKYFWCVGYGFPLLFVGITLISTQTHGYGTERACWLEPKGLIWTFAGPVAIIMLVNLTFFVFAMRVACGKRQIGNSSIKNSRVKLKGSFALILILGLTWITGFFYVTKGSQAFAVIFTILNSLQGVGI
Nn-GPCR-B17		DSVRYITFLGALLSLVTLTITIFIFTYYRTLECDRLRVHRNLVVSLIIHFLVMVVLSEPFISHRQTRTYRDVDWLCKTLLALRMYAQMASINWMFVEGLFLHSRLTCNVFDSGAPFTLYYIIGWGAPFVFILAWATTMSLHYPVHCWQGYGGLLYVWILVAPMVTALMINLVFLVNIIRILVTKLRASDAVETTQVRKAIRATAVLFPLLGITNLLFSVNPGGKGDLEGAYMLTNALLQASQGVFV
Nn-GPCR-B18		DSVRYITFLGALLSLVTLTITIFIFTYYRSLECDRLRVHRNLVVALIVRFLVMLVLTEPFVSRRHTHTYRDVDWLCKTLLSLRMYAQMASINWMFVEGLFLHSRLTSNVFDSGAPFTLYYIIGWGWPLVFLAAWATTMALHYPEQCWRGYGNLLYIWILVAPMVTALMINLLFLINIIRILVTKLRASDAVETTQVRKAIKATAVLFPLLGITNLLFAVNPGDKGDLEGAYMLTNALLQSSQGVFV
Nn-GPCR-B19		QLINTIYIAGYSVSLIALAISLVIFFHFRTLQCTRIRLHKNLFLSFILNNILWIAWYMEVAGKPETVFENKTGCQVLHIFLHYFLVANYCWMFSEGLYLHTLLVVAFVSEERLMKWFYLLGWGAPGLIVTIYAAIRGSYSSDTKHCWIDESHYTLILSTPVCISILANLVFLVNIVRVLVTKLRANHVPADTNGTRKAVRATLILIPLLGLHYVLMPFRPAPGSNGELVYQVVAALVSSFQGFCV
Nn-GPCR-B20		EIHSLLTLIVLLISLAGLTLHIIVYLLVPRFRNLPGKNLFCLSCCLFIAHLIFLTGMKTHIHELCVFISAALHYFWLASFCWMNVMSVDVCRTFTSQLYRGDTDARQSFILYSIYAWTIPALVVTLSFVFDYTNVLPEYRPGYATDLCWLNNRNGLALFFLFPVGAIVLENTILFFVTACGIYKQAKAARYANRRSQSVKAGHGAKNSQPGKMQKEGGGLKQILQGRRSAKERVRLILYIKLGLIQGLSWITGFMAAFVDVPACWYPFTVLNGLQGAFI
Nn-GPCR-B21		EVSRVIETVGLSLSLASILVSLAIFSYFRSLRNNRTRMHFNLFVAMMIQLMVRLTLYIDQYVTRKTQQRSTGIDNTPVLCEVFYVLMEYARTAMFLWMFIEGHYLNSMLTAAVFTDQPNHTIYNLFGWGVPVVMTTVWAAVTAIQHTGTECWWGYNLSPYFWILEGPRLTVIITNFLFLLNILRVLITKLQASVSSETQQAKKAVRAAIVLLPLLGITNSLQMVHSPLEGNIVEFAAWSFVTTFLTSFQGFFV
Nn-GPCR-B22		PVVRVVSYVGYSVSLATLIVAFTVLACIKRLRCPRNTLHMHLFLSFICRAVGALTRDQQHDLFLTPEPLLDGGTWGCRLFTGLWQYFILANYAWILMEGLYLHNLIFLALFTDNSAITLYIVLGWGLPLVLVLGWVTARMTAENTLCWFTNERPWVFWTFIRGPISTSIVVSFALFINIARELLLKLKSSTTPASRKYRYRRWARSTLVLVPLFGVHYAALLGFTYFMGKNHTIELIWLFTDQFFASFQGF
Nn-GPCR-B23		FGLTAVLLGLSCTALLATAFSLISTRVRRGLVTVKKVNTLAGRILLSYVMSYLVGFLLLAVNMKVEVAQDNVECHIMAGLLTFFLLAAFQWNTSICLESLLLTLRVSTSEGWRYVYHSAWAWGVPGLITALSLVLDYHRYSLPCGVITPKVGLYKCFFSDRNAKLVYLYVPMLVSLCANIVLLAVARYVRSAKLRRLEHGPRGRPSGNENSQNPQSTTSKDSDDNSNNNTSSQHQPATTQASGLRTHQTRNLWIESVKLVVWSGATWLMEVIGFVVAQYIVTPSESWYDYLWYLPSCINSLRGV
Nn-GPCR-B24		NILIGVLLGISCLFLVATLGVYLGVAEIRDRTYGRCLISMVTAMLASFLTIIINNQVQESSDAKCITMAFIGHVSTLATFFWLNVMCYDMWSTLRSSQQKHHSKKVFLLYSIYAWGGPLVVGVVALVIDSLQLNNVIRPHYTDGTCWFYGTAEYWLYLAGIISILVVINLFFFVHVAVTLAGDFKKTRRTFNTTTSHSSNAPKTKLQVWLYIKLFIVMGIVWIAENISVAHQRNSCTYWVFFDIINALQGVFI
Nn-GPCR-B25		KTTLNTVLLGISCLFLVATLGVYLGVAEIRDRTYGRCLISMVTAMLASFLTIIINNQDQASSDAECITLAFIGHVSTLATFFWLNVMCYDMWSTLRSSRQKHHSKKVFLLYSIYAWGGPLVVGVVALVLDSLQLKNIILPQFLNGKTCWFYGNEEYWLYLAGIIFVLVVINLFFFIHVAVTLGRDFKKRRETFGTNTSHSSNSTKTNEQVWLYIKLFIVMGIIWLAETISGAHQRKTCTYWVFFDIINALQGVFI
Nn-GPCR-B26		KTTLNTVLLGISCLFLVATLGVYLGVAEIRDRTYGRCLISMVTAMLASFLTIIINNQDQASSDAECITLAFIGHVSTLATFFWLNVMCYDMWSTLRSSQQKHHSKKVFLLYSIYAWGGPLVVGVVALVIDSLQLNNVIRPHYTDGTCWFYGTAEYWLYLAGIISILVVINLFFFVHVAVTLAGDFKKTRRTFNTTTSHSSNAPKTKLQVWLYIKLFIVMGIVWIAENISVAHQRNSCTYWVFFDIINALQGVFI
Nn-GPCR-B27		VLLGWITYLGCALSLVCLAVAIVTLVTHKLKHQRSPSANTTRIIRVNICACLFVAEVVLLAGLDKTENEVGCAVVAGILHFFFLAYFFWMGVEGVNVYFLLVRVFQTSRSPLRYYLASGYGLPALIVAISAGVRYNGYGTKTFCWLDPNYHGLIWAFSGPSLCILLINVVMFTLGMKVLLRQRPGEPSKNKKEARQRKKRLMKSSFTLATLMGLTWLTGYLYVSNGSEALEVLFTLVASLQGVVL
Nn-GPCR-B28		NYVYPFLLLCSCVFLAITLLIYVSVPELHAKVHGKCLVAHVSSLLLAYVSLVTIQWSTGVMPVVACKIMASLTHFSFLAAFFWLNVMCFDIWWTLKSMRPVAETGELSRFRFKMYSVYSWGCPIIISLVAIIVQALPEDFNVIRPDFGSKKCWFDNDKSLWAYFFGFVLVLVVANIIFFAQVAYILIMAQNDPILQRTRQQNRERMWLYVKLFLVMGLTWITEVVSWQEGTCEAWVITDIVNTLQGFSI
Nn-GPCR-B29		EEILIPVLMSLSCVCLAFTWIVYMVVPELRKRNTDRCLLSLVSTMIVAFITIMVNKSSREVFSSVQCTITALIMLMTVLAIFFWLNVMSYHIYSRVCSPRSDHREGNRVFLLYSLYAWGCPFLVTLVAFTIDITQVDFIRPKFELPNCWFSDEHSRWLYQYGIMVVLLIINLVFFVMSVVILARRQRYKLGSDSHKHILSAWLYAKLFIVIGGVWITEVIAWQTMNHCSVLITILDSINSLQGVYI
Nn-GPCR-B30		LGTRIMEIVGLSLSLASLCASLAIFFYFRSLKNNRTRIHRNLFVAMVIQVMIRLVLYIDQAIIRGHIVGHSPTNTNASRQGIDNTPMLCEASYVLLEYARTAMFMWMFIEGLYLHNKITVTVFHHKFYYSVYHAVGWGVPVLLTAAWATATAMHYGNSRCWWGYNFTSYFWILEGPRFSVISMNMVFLLNIIRVLVTKLRQSNSSEALQVRKAVKAAIVLLPLLGITNVLNMVAAPLGRSAAEFGLWSYATHFLTSFQGFFI
Nn-GPCR-B31		HQVNYIYSAFLAISDLFILVSFIVYLTVPDQNKRGLNKNVKLAHSVLGRILLCFLFSLFFAYLFLIIIKLFSDPINLACPSACIGVGVCMYMFFMATFFWLNVLCFELWWKCARQESSSGRRWVWYQVYAWVSPMVFGAVSLMMEFTPSISNCYIKPKFGTYSCFFSYTVTHNNGAKWAYFFGPVAVLLMADLLFFILTVRSLLVTVQQSHKGTVQKQTRQRLRLCFKLFLVMGISWLAEIISFQLGPSTVWYISDVFNCFQGFII
Nn-GPCR-B32		NTISTIFYIGNSVSLVAVTLALWIFISFKDLRCLRNTIHINLLFTYLLHNLFWIVYASVQTLVNVSVGCSFFVALNYFTLTNFMWMFVEGFYLYMLVVKTFSVENIKPRVYTLIGWGVPVPIIISWVILKSQLATIHPAGMEGHELEGLVRNCPLMPDSPVDWIRKIPVLFLLSANLIFLTRIMWVLITKLRSANTVETQRYRKATKALLVLIPLLGLTYMLLIALPKELEHVRAILLSTQGFWV
Nn-GPCR-B33		PTIKKMSVVGYSVSLATLVISFIILASLRKLRCPRNLLHLHLFGSFMLRALVVLLKSSLLMDGIALPHNFHLQDGENYYNDGSQTWACKLMICVWQYFILANYSWLLMEGLYLHSLIFMALFTDSSAITLYILLGWGLPLGCVGIWATLRATLDDAHCWTVNNIQWIFWVCIRAPVAISNLINFFFFLNVVRVLVLKLRSSISAESMKYRKLGKSTLVLVPLFGVHYFVLWSLSTSTNAYVEIVWLFLDQVFASFQGFFV
Nn-GPCR-B34		YVMRCVTIIGCVVSVVSLSLCVVCFFSFKAVRGRASSVVHANLCLCLLGSELLVLGGLDSTHRPLVCTIVAALLQYLFLATFTWSAIEAFHMYLSFVKMWKTGSIQVKYYLCVGYLVPLVYVSITFALTHVIGYDTKRECWLAPRGLIWTFAAPITVILLVNLSVFVMTIRVVCFEKTPKYPSRCEKKPGDAKSHN
Nn-GPCR-B35		LALSIITYVGCVISIVCLLLATIVFHAFRGLKSDRTTIHKNLCVCLLIAETVFLAGVNQTDKPVVCGVVAGLLHFFFLAAFAWMFMEGFQLYVMLVEVFEAEKPRARWYYAAAYGFPAVVVAVSAVVDPFSYGTDDACWLRTDNYFIFAFVGPVIAVIIANSVFLSMSLFIMCRHTNFTASLKNKEHTKLASVSGGEESALFAKIQNHVTWVRGAIVLMFLLGLTWTFGLLYLNQATVVMAYIFTVLNSLQGLFI
Nn-GPCR-B36		VNPSFMLVSCVFLLVTLVSYASVPDLRKKLHSKCLISLVSALFLAYFLMPIVYFADGNMHPSVCTTIATVLLWSFLAAFFWLNVMCFDIWRTLKAMRTVSGGGEWARRRFRMYSLYAWGSSFLIALLALIMETLPDTHAVIRPNFSGTCWFKNTHNASMWLYFYGWVLALTVANVLFFFGVAFILIRSQNDPILQRSREQNRERMWLYVKLFLVMGVAWLAEVISWQEGSCGAWILTDIINALQGVTI
Nn-GPCR-B37		KYVSPSLMLVSCVFLLVTLVSYASVPELRIKLHGRSLISLVSALFVAYILIASIYLSGGTMSHSPCLLTATVLLWSFLAAFFWLNVMCFDIWRTLKAMRTVSGGGEWARRRFRMYSLYAWGSSFLIALLALIMETLPDTHAVIRPNFSGTCWFKNTHNASMWLYFYGWVLALTVANVLFFFGVAFILIRSQNDPILQRSREQNRERMWLYVKLFLVMGVAWLAEVISWQEGSCGAWILTDIINALQGVTI
Nn-GPCR-B38		PTLDALGTVLTGASCVSLFIAFCIFQCYKSVASPRTSITKQLCVTLGLSHLLLLLLLDRDFLKLSSPVCEVAAIVLHYWVTASVCWMLAEGAHLFQTVHHVLSPTRYMAAYWMVGYGVPVVVVMVTLLAAYGTDSWTDQLAYAPPGSEYCWLSTERGYIWAFIGPMMVVIVVNTLSMILAVRSAAILKANKQKTLPQQVKLWLKGCFSLNCLLGTSWVFGLLYVNTGHFFAYLFTILNASQGVMI
Nn-GPCR-B39		RGVLIPAGLVVSCVFLVATLLCHLCVAPLRDLHGLCLAAYVAALLVADAMLFLTQAFSQYLPPSACVSVAVVLHVAFLSTFFWLNVICYDVWKYVGLTMQAVPLYRSPDDFRRFFAYAVYAWGSPLVIGGVAVVIHSLPQHIDWLLKPDFVHNRCWFREGKEILAYFYGPMGVLCLANTLFISHTCLLLYCADRKCDCIFGRCRSPDHTLYRTHMAEFWQRFTLFALMVGCWVMEVVSWMVGPADSELWALTDTLNTFQGVFI
Nn-GPCR-B40		RRLYVHIAAYSVSVAALFPALCIFLSYKQLRVHRITLHKHLFLSLLLEAVGVITFRFLQLYKKDLINQNPTWCVTLNVLTKYTSLSNYMWYLCEGFYLHKLLASAFAEQNSLVIFYLIGWGFPLVPLTVYSVVRGLRDDNTDCWIMPNESLDWIINLPPLLAILINIIFVVNIIRILVSKVRATNGNEPSQYRKAVRATMMVVPLFGLQYIVTIYRHQELGCDWHDIYQIFNNVIEGSTGAVV
Nn-GPCR-B41		KVKTFLQTVGTMISAIFLILTVVFHLCIPELRDMQALCLLCHMSSLTVAVVALFTSYVFTEYMTPPHCIINGIILQFSFLVVFFWLNVMCFDIWRVIRATVQWIPLTGILASDAKKFKLYCVYAWGGPLIITIVSIVLDNLPDEPHFKGLIRPGFGLVSCWFSGDIELFTYFYGIVALLFLMNVLLLGHTVILLYQAGSAFQCFAKQVTVSAFNRHHLEAFWQRFTLFILMALCWVTEILSWKIPPKELWILTDVLNSLQGFIV
Nn-GPCR-B42		PGVYVGSAVCILFLMASIVTWAAHHHRIAAMNKNKHSLMNTWTALLLLVTLFTVGVYQTENQQLCQGIGVALHYLTTCVLLWIIVTVTNLYKKVTKALRPPVPVEESQPDAPLPPKPMLRFYLVGWGIALILCGISAAVNHQQYAGYSYCFLAWGPSLGAFYAPTAALVFILSTFFLLTHCMLKSLRANYPEVAGATETTELELLDANSPNSENVNAPGEEELSIASRDTAVSVSDGQHSPLTQLRAHVVTLLLFILTWAAAAIATAAPFASVIPHHTTIFSIIYAVCASSLGIFI
Nn-GPCR-B43		AEDVTTYTGLVLSLVLLLMAFIAFCLLRGAQTNSNTIHKNLTACLFLVQLLFLAALKIRHILVQQEFPCKLVAIGLHYFWLCVFTWLLIEGVHLYRMLTEMRDVNHGQMRFYYSCGYGLPAIIVGLSVGVRADQYGNYFFCWLSIYESVVWALVGPICAIVIIILLVFVMAIRASLTLKGHVEGFGNLRTLLWLGILFLPLLGATWVLAVLSVSEDLEILHYFFSVFSLLTAVFI
Nn-GPCR-B44		LALDIITIIGCCLSIVSLLLVFTTFLLFKKWRRPLSNKILVNLSLSVFCSIVIFLAGINQTWNVILCRSVAVALHYFILASFGWMLVEAVHQYLKFVKVVGTYIPRFMWKASVSAWGAPVVPIIVVLVYDSTLYDSGHSSSDAKICWMSSEGFMYAFLPPLVLTMTINLIMFCLIIYGATCGRVRVTSTMSEKELLMSQLKMAICVFFLLGFTWIFGILAIWKGRLLFSYLFCIFNTLQGFFL

## Sheet: Other GPCR phylogenetics
SeqName	NCBI Identifier	7TM sequence
Dm_Metabotropic_glutamate_receptor_isoform_B	NP_001259076.1	GIALTSIVIVLFAKNHDTPLVRASGRELSYTLLFGILVCYCNTFALIAKPTIGSCVLQRFGIGVGFSIIYSALLTKTNRISRIFHSASKSAQRLKYISPQSQVVITTSLIAIQVLITMIWMVVEPPGTRFYYPDRREVILKCKIQDMSFLFSQLYNMILITICTIYAIKTRKIPENFNESKFIGFTMYTTCIIWLAFVPIYFGTGNSYEVQTTTLCISISLSASVALVCLYSPKVYIL
Tc_Metabotropic_glutamate_receptor_isoform_X1	XP_015836802.1	GILVTLMIIALFVKHNDTPLVRASGRELSYMLLFGILLCYLNTFALLARPTTETCITQRFGVGVGFSIIYGALLTKTNRISRIFDSASKSAQRPSYISPKSQVIITCTLIAVQILLTLVWMIVEPPGTRFYYPHRSQVILKCKIQDMSFLFSQLYNMVLITICTVYAVKTRKIPENFNESKFIGFTMYTTCIIWLAFIPIYFGTGNSYETQITTLCVATSMNATVALVCLYSPKVYII
Tc_Metabotropic_glutamate_receptor_isoform_X2	XP_015836806.1	GILVTLMIIALFVKHNDTPLVRASGRELSYMLLFGILLCYLNTFALLARPTTETCITQRFGVGVGFSIIYGALLTKTNRISRIFDSASKSAQRPSYISPKSQVIITCTLIAVQILLTLVWMIVEPPGTRFYYPHRSQVILKCKIQDMSFLFSQLYNMVLITICTVYAVKTRKIPENFNESKFIGFTMYTTCIIWLAFIPIYFGTGNSYEEAIPVKPFPCKAW
TC_Metabotropic_glutamate_receptor_isoform_X3	XP_015836808.1	GILVTLMIIALFVKHNDTPLVRASGRELSYMLLFGILLCYLNTFALLARPTTETCITQRFGVGVGFSIIYGALLTKTNRISRIFDSASKSAQRPSYISPKSQVIITCTLIAVQILLTLVWMIVEPPGTRFYYPHRSQVILKCKIQDMSFLFSQLYNMVLITICTVYAVKTRKIPENFNESKFIGFTMYTTCIIWLAFIPIYFGTGNSYEEAIPVKPFPCKAW
Dm_metabotropic_GABA-B_receptor_subtype_1,_isoform_C [NP_001246033.1]	NP_001246033.1	GIFVAFALIIFNIWNKHRRVIQSSHPVCNTIMLFGVIICLISVILLGIDGRFVSPEEYPKICQARAWLLSTGFTLAYGAMFSKVWRVHRFTTKAKTDPKKKVEPWKLYTMVSGLLSIDLVILLSWQIFDPLQRYLETFPLEDPVSTTDDIKIRPELEHCESQRNSMWLGLVYGFKGLILVFGLFLAYETRSIKVKQINDSRYVGMSIYNVVVLCLITAPVGMVIASQQDASFAFVALAVIFCCFLSMLLIFVPKVIEV
Dm_metabotropic_GABA-B_receptor_subtype_1,_isoform_B [NP_523569.3]	NP_523569.3	GIFVAFALIIFNIWNKHRRVIQSSHPVCNTIMLFGVIICLISVILLGIDGRFVSPEEYPKICQARAWLLSTGFTLAYGAMFSKVWRVHRFTTKAKTDPKKKVEPWKLYTMVSGLLSIDLVILLSWQIFDPLQRYLETFPLEDPVSTTDDIKIRPELEHCESQRNSMWLGLVYGFKGLILVFGLFLAYETRSIKVKQINDSRYVGMSIYNVVVLCLITAPVGMVIASQQDASFAFVALAVIFCCFLSMLLIFVPKVIEV
Dm_metabotropic_GABA-B_receptor_subtype_2,_isoform_B [NP_524438.1]	NP_524438.1	GVIIATVFLAFNIKYRNQRYIKMSSPHLNNLIIVGCMMTYLSIIFLGLDTTLSSVAAFPYICTARAWILMAGFSLSFGAMFSKTWRVHSIFTDLKLNKKVIKDYQLFMVVGVLLAIDIAIITTWQIADPFYRETKQLEPLHHENIDDVLVIPENEYCQSEHMTIFVSIIYAYKGLLLVFGAFLAWETRHVSIPALNDSKHIGFSVYNVFITCLAGAAISLVLSDRKDLVFVLLSFFIIFCTTATLCLVFVPKLVEL
Dm_metabotropic_GABA-B_receptor_subtype_2,_isoform_C	AHN57455.1	GVIIATVFLAFNIKYRNQRYIKMSSPHLNNLIIVGCMMTYLSIIFLGLDTTLSSVAAFPYICTARAWILMAGFSLSFGAMFSKTWRVHSIFTDLKLNKKVIKDYQLFMVVGVLLAIDIAIITTWQIADPFYRETKQLEPLHHENIDDVLVIPENEYCQSEHMTIFVSIIYAYKGLLLVFGAFLAWETRHVSIPALNDSKHIGFSVYNVFITCLAGAAISLVLSDRKDLVFVLLSFFIIFCTTATLCLVFVPKVRLV
Dm_metabotropic_GABA-B_receptor_subtype_3,_isoform_A	NP_523447.2	GIALAIAFLAFNLHFRKLKAIKLSSPKLSNITAVGCIFVYATVILLGLDHSTLPSAEDSFATVCTARVYLLSAGFSLAFGSMFAKTYRVHRIFTRTGSVFKDKMLQDIQLILLVGGLLLVDALLVTLWVVTDPMERHLHNLTLEISATDRSVVYQPQVEVCRSQHTQTWLSVLYAYKGLLLVVGVYMAWETRHVKIPALNDSQYIGVSVYSVVITSAIVVVLANLISERVTLAFITITALILTSTTATLCLLFIPKLHDI
Dpm_Metabotropic_GABA-B_receptor_subtype	JAM99744.1	GIVFALICLSFNLVKRKLKYIKLSSPKLNNMAIVGSCLIYGAVILLGVDHATLVHDTGFPFVCMGRAYFLSAGFSLAFGAMFTKTFRVHRIFSMRNSLLKNKLLADTQLIGLILVLLLMDTLVIGLWVALDPFERHLYNLVRVVSSLDRSVVYQPQVEVCRSNRSSMWLGILYVKKGLLLIAGVYMAWETRKVAIPALNDSPYIGMNVYNVVLTSIIVVFCDSLLSDRTTINYLVVATLILTSTTTALCLLFLPKFHAV
Dpm_Metabotropic_GABA-B_receptor_subtype	JAM64663.1	GIVFALICLSFNLVKRKLKYIKLSSPKLNNMAIVGSCLIYGAVILLGVDHATLVHDTGFPFVCMGRAYFLSAGFSLAFGAMFTKTFRVHRIFSMRNSLLKNKLLADTQLIGLILVLLLMDTLVIGLWVALDPFERHLYNLVRVVSSLDRSVVYQPQVEVCRSNRSSMWLGILYVKKGLLLIAGVYMAWETRKVAIPALNDSPYIGMNVYNVVLTSIIVVFCDSLLSDRTTINYLVVATLILTSTTTALCLLFLPKFHAV
Dm_Protein_bride_of_sevenless	P22815.3	GLIATLAILVFIVVRISLGDVFEGNPTTSILLLLSLILVFCSFVPYSIEYVGEQRNSHVTFEDAQTLNTLCAVRVFIMTLVYCFVFSLLLCRAVMLASIGSEGGFLSHVNGYIQAVICAFSVVAQVGMSVQLLVVMHVASETVSCENIYYGRWLWGLLAYDFALLCCVGALIPSIYRSQRNYREGILIVIGSVLIMVIWVAWIALSLFGDEWRDAAIPLGLQASGWAVLVGILIPRTFLI
Dm_Protein_bride_of_sevenless	Q24738.1	GLIATLAILVFIVVRISLGDVFEGNPVTSILLLLSLILVFCSFVPFSMEYVGEQRNSHVTFEDVHTLNTLCGVRVFIMTLVYCFVFSLLLCRAVMLASIGSEGGFLSHVNGYIQAIICVLSVFVQVGMSVQLLVVMHLASESVSCENIYYGRWLWGLLAYDFLLLCSLVSLVPFIYRSQRNYREGILIVIGAVLILIIWSVWIALSMFGDEWRDAAIPLGMQASGWAVLVGILIPRTFLI
Dm_mangetout,_isoform_G_	NP_001260806.1	GILVTLFVMGVFVRHNDTPIVRASGRELSYILLAGIFMCYGVTFALVLKPTNIVCAIQRFGVGFCFTVVYAALLTKTNRIARIFKAGKQSAKRPSFISPKSQLVICACLVSVQILINGVWMVIAPSHAMHHYPTREDNLLVCDSYIDASYMIAFSYPIFLIVICTVYAVLTRKIPEAFNESKHIGFTMYTTCVIWLAFVPLYFGTANHVPLRITSMSVTISLSASVTIACLFSPKLYII
Dm_smog,_isoform_F_	NP_001260056.1	GACILCCIVLGVIVFRQRKCKAIASGMWTVLETILLGIVLLYASVAVHFFPASTERCLLEPWLRELGFITCYGAIILKLYRHLVDFRTRKAHRWVLRDVDLLKYLGTMVFAVICYMAAFTASSLDLLESAQLESLREADTNTCHPLKWELVTQTSEMLILCFGLHLSIASRNANTQFRERQFLVTALTLEFLVSSSFYFLRFVYLPEMSPSAILLALFIRSQLTNSFALGLIFVPKLWY
Dm_mangetout,_isoform_C	NP_995780.1	GILVTLFVMGVFVRHNDTPIVRASGRELSYILLAGIFMCYGVTFALVLKPTNIVCAIQRFGVGFCFTVVYAALLTKTNRIARIFKAGKQSAKRPSFISPKSQLVICACLVSVQILINGVWMVIAPSHAMHHYPTREDNLLVCDSYIDASYMIAFSYPIFLIVICTVYAVLTRKIPEAFNESKHIGFTMYTTCVIWLAFVPLYFGTANHVPLRITSMSVTISLSASVTIACLFSPKLYII
Dm_smog,_isoform_B	NP_723019.2	GACILCCIVLGVIVFRQRKCKAIASGMWTVLETILLGIVLLYASVAVHFFPASTERCLLEPWLRELGFITCYGAIILKLYRHLVDFRTRKAHRWVLRDVDLLKYLGTMVFAVICYMAAFTASSLDLLESAQLESLREADTNTCHPLKWELVTQTSEMLILCFGLHLSIASRNANTQFRERQFLVTALTLEFLVSSSFYFLRFVYLPEMSPSAILLALFIRSQLTNSFALGLIFVPKLWY
Dm_mangetout,_isoform_D	NP_001137619.1	GILVTLFVMGVFVRHNDTPIVRASGRELSYILLAGIFMCYGVTFALVLKPTNIVCAIQRFGVGFCFTVVYAALLTKTNRIARIFKAGKQSAKRPSFISPKSQLVICACLVSVQILINGVWMVIAPSHAMHHYPTREDNLLVCDSYIDASYMIAFSYPIFLIVICTVYAVLTRKIPEAFNESKHIGFTMYTTCVIWLAFVPLYFGTANHVPLRITSMSVTISLSASVTIACLFSPKLYII
Dm_mangetout,_isoform_E_	NP_610386.2	GILVTLFVMGVFVRHNDTPIVRASGRELSYILLAGIFMCYGVTFALVLKPTNIVCAIQRFGVGFCFTVVYAALLTKTNRIARIFKAGKQSAKRPSFISPKSQLVICACLVSVQILINGVWMVIAPSHAMHHYPTREDNLLVCDSYIDASYMIAFSYPIFLIVICTVYAVLTRKIPEAFNESKHIGFTMYTTCVIWLAFVPLYFGTANHVPLRITSMSVTISLSASVTIACLFSPKLYII
Dm_mangetout,_isoform_F	NP_724683.2	GILVTLFVMGVFVRHNDTPIVRASGRELSYILLAGIFMCYGVTFALVLKPTNIVCAIQRFGVGFCFTVVYAALLTKTNRIARIFKAGKQSAKRPSFISPKSQLVICACLVSVQILINGVWMVIAPSHAMHHYPTREDNLLVCDSYIDASYMIAFSYPIFLIVICTVYAVLTRKIPEAFNESKHIGFTMYTTCVIWLAFVPLYFGTANHVPLRITSMSVTISLSASVTIACLFSPKLYII
Dm_metabotropic_GABA-B_receptor_subtype_2,_isoform_A	NP_732658.1	GVIIATVFLAFNIKYRNQRYIKMSSPHLNNLIIVGCMMTYLSIIFLGLDTTLSSVAAFPYICTARAWILMAGFSLSFGAMFSKTWRVHSIFTDLKLNKKVIKDYQLFMVVGVLLAIDIAIITTWQIADPFYRETKQLEPLHHENIDDVLVIPENEYCQSEHMTIFVSIIYAYKGLLLVFGAFLAWETRHVSIPALNDSKHIGFSVYNVFITCLAGAAISLVLSDRKDLVFVLLSFFIIFCTTATLCLVFVPKLVEL
Dm_metabotropic_glutamate_receptor,_isoform_A	NP_524639.2	GIALTSIVIVLFAKNHDTPLVRASGRELSYTLLFGILVCYCNTFALIAKPTIGSCVLQRFGIGVGFSIIYSALLTKTNRISRIFHSASKSAQRLKYISPQSQVVITTSLIAIQVLITMIWMVVEPPGTRFYYPDRREVILKCKIQDMSFLFSQLYNMILITICTIYAIKTRKIPENFNESKFIGFTMYTTCIIWLAFVPIYFGTGNSYEVQTTTLCISISLSASVALVCLYSPKVYIL
Dm_bride_of_sevenless	NP_542440.1	GLIATLAILVFIVVRISLGDVFEGNPTTSILLLLSLILVFCSFVPYSIEYVGEQRNSHVTFEDAQTLNTLCAVRVFIMTLVYCFVFSLLLCRAVMLASIGSEGGFLSHVNGYIQAVICAFSVVAQVGMSVQLLVVMHVASETVSCENIYYGRWLWGLLAYDFALLCCVGALIPSIYRSQRNYREGILIVIGSVLIMVIWVAWIALSLFGDEWRDAAIPLGLQASGWAVLVGILIPRTFLI
Dm_smog,_isoform_F	AGB92592.1	GACILCCIVLGVIVFRQRKCKAIASGMWTVLETILLGIVLLYASVAVHFFPASTERCLLEPWLRELGFITCYGAIILKLYRHLVDFRTRKAHRWVLRDVDLLKYLGTMVFAVICYMAAFTASSLDLLESAQLESLREADTNTCHPLKWELVTQTSEMLILCFGLHLSIASRNANTQFRERQFLVTALTLEFLVSSSFYFLRFVYLPEMSPSAILLALFIRSQLTNSFALGLIFVPKLWY
Dm_mangetout,_isoform_G	AGB93339.1	GILVTLFVMGVFVRHNDTPIVRASGRELSYILLAGIFMCYGVTFALVLKPTNIVCAIQRFGVGFCFTVVYAALLTKTNRIARIFKAGKQSAKRPSFISPKSQLVICACLVSVQILINGVWMVIAPSHAMHHYPTREDNLLVCDSYIDASYMIAFSYPIFLIVICTVYAVLTRKIPEAFNESKHIGFTMYTTCVIWLAFVPLYFGTANHVPLRITSMSVTISLSASVTIACLFSPKLYII
Dm_smog,_isoform_E	AFH03558.1	GACILCCIVLGVIVFRQRKCKAIASGMWTVLETILLGIVLLYASVAVHFFPASTERCLLEPWLRELGFITCYGAIILKLYRHLVDFRTRKAHRWVLRDVDLLKYLGTMVFAVICYMAAFTASSLDLLESAQLESLREADTNTCHPLKWELVTQTSEMLILCFGLHLSIASRNANTQFRERQFLVTALTLEFLVSSSFYFLRFVYLPEMSPSAILLALFIRSQLTNSFALGLIFVPKLWY
Dm_smog,_isoform_D	AFH03557.1	GACILCCIVLGVIVFRQRKCKAIASGMWTVLETILLGIVLLYASVAVHFFPASTERCLLEPWLRELGFITCYGAIILKLYRHLVDFRTRKAHRWVLRDVDLLKYLGTMVFAVICYMAAFTASSLDLLESAQLESLREADTNTCHPLKWELVTQTSEMLILCFGLHLSIASRNANTQFRERQFLVTALTLEFLVSSSFYFLRFVYLPEMSPSAILLALFIRSQLTNSFALGLIFVPKLWY
Dm_mangetout,_isoform_F	AAF59082.3	GILVTLFVMGVFVRHNDTPIVRASGRELSYILLAGIFMCYGVTFALVLKPTNIVCAIQRFGVGFCFTVVYAALLTKTNRIARIFKAGKQSAKRPSFISPKSQLVICACLVSVQILINGVWMVIAPSHAMHHYPTREDNLLVCDSYIDASYMIAFSYPIFLIVICTVYAVLTRKIPEAFNESKHIGFTMYTTCVIWLAFVPLYFGTANHVPLRITSMSVTISLSASVTIACLFSPKLYII
Dm_mangetout,_isoform_E	AAF59081.3	GILVTLFVMGVFVRHNDTPIVRASGRELSYILLAGIFMCYGVTFALVLKPTNIVCAIQRFGVGFCFTVVYAALLTKTNRIARIFKAGKQSAKRPSFISPKSQLVICACLVSVQILINGVWMVIAPSHAMHHYPTREDNLLVCDSYIDASYMIAFSYPIFLIVICTVYAVLTRKIPEAFNESKHIGFTMYTTCVIWLAFVPLYFGTANHVPLRITSMSVTISLSASVTIACLFSPKLYII
Dm_mangetout,_isoform_D	ACL83073.1	GILVTLFVMGVFVRHNDTPIVRASGRELSYILLAGIFMCYGVTFALVLKPTNIVCAIQRFGVGFCFTVVYAALLTKTNRIARIFKAGKQSAKRPSFISPKSQLVICACLVSVQILINGVWMVIAPSHAMHHYPTREDNLLVCDSYIDASYMIAFSYPIFLIVICTVYAVLTRKIPEAFNESKHIGFTMYTTCVIWLAFVPLYFGTANHVPLRITSMSVTISLSASVTIACLFSPKLYII
Dm_smog,_isoform_C	AAX52647.1	GACILCCIVLGVIVFRQRKCKAIASGMWTVLETILLGIVLLYASVAVHFFPASTERCLLEPWLRELGFITCYGAIILKLYRHLVDFRTRKAHRWVLRDVDLLKYLGTMVFAVICYMAAFTASSLDLLESAQLESLREADTNTCHPLKWELVTQTSEMLILCFGLHLSIASRNANTQFRERQFLVTALTLEFLVSSSFYFLRFVYLPEMSPSAILLALFIRSQLTNSFALGLIFVPKLWY
Dm_smog,_isoform_B	AAF50967.3	GACILCCIVLGVIVFRQRKCKAIASGMWTVLETILLGIVLLYASVAVHFFPASTERCLLEPWLRELGFITCYGAIILKLYRHLVDFRTRKAHRWVLRDVDLLKYLGTMVFAVICYMAAFTASSLDLLESAQLESLREADTNTCHPLKWELVTQTSEMLILCFGLHLSIASRNANTQFRERQFLVTALTLEFLVSSSFYFLRFVYLPEMSPSAILLALFIRSQLTNSFALGLIFVPKLWY
Dm_mangetout,_isoform_C	AAS64894.1	GILVTLFVMGVFVRHNDTPIVRASGRELSYILLAGIFMCYGVTFALVLKPTNIVCAIQRFGVGFCFTVVYAALLTKTNRIARIFKAGKQSAKRPSFISPKSQLVICACLVSVQILINGVWMVIAPSHAMHHYPTREDNLLVCDSYIDASYMIAFSYPIFLIVICTVYAVLTRKIPEAFNESKHIGFTMYTTCVIWLAFVPLYFGTANHVPLRITSMSVTISLSASVTIACLFSPKLYII
Nephrops GPCRs
Nn_GPCR_O1		SHSVGTYTILWLALDRFMAVWTPLLYPKVQKKPNFMLVRMVVTVVACIMIHLVYIVRGEVTCSTNTITWSNDTWNTTDGYRCSYQDYKMT
Nn_GPCR_O2		YRLAVCIAVTGAIANFLTVSTLTRRNMATPTNLLLLGLAVADLLVEVEYIPYATSTLIGGDQIMEAKEHALYVLLHAHLSQVCHTIAIWLTVSLALWRWVAVCRPHAAPTVCSMLNARRVLLVVYFACPALTMPTFFMYAVKEVSNDDGSKVYYVDFSSFALAHNELLKKINLLVFSVVVKLIPCVLLTLLLPAIIRGMWVAKRRRQRLVCRRPSGVVTTTNGAANNNTTR
Nn_GPCR_O3		LALMICLVGAFTNVLNMIILTRREMVNSTNTILTGLAVADFLLLIEYSFYATSYIKGQESMFDSYFHSVFILFHAHYTQVTHTIAICLTITLAVWRYIAICKPHLNLFLCTLPRARLAVCIAYVVSPILSVPNYLMYSIHQRTDRLTNSSLYHVDFSDRARASNGLLQSVHFWFYGVLIKILPCLLLTFFIYHIIRAMYTAKRRKENLIKMGTPSMETERKLPRMEKMTEKTTRMLLTVLLLFLATELPQGILAFLSGVYGHSFFRQCYLHWGEVMDLLALINGAINFLLYYIMSHQFRVTFRFLLSP
Nn_GPCR_O4		LASQYSWGWAVFVLFHAHFTHVFHTISIWLTVTLAVWRYIAIAFPQNNTTWCSMQRTHTVIVAAFFCSVICNIPSYLNFTISQAEHEGQTLYIVGFSHLALAHGGFLKSINFWIYAVMLKLLPCSALTGLSFALIQELLRAGRRRAQLMKRNSSRRGHLLSL
Nn_GPCR_O5		ASQYSWGWAVFVLFHAHFTHVFHTISIWLTVTLAVWRYIAIAFPQNNTTWCSMQRTHTVIVAAFFCSVICNIPSYLNFTISQAEHEGQTLYIVGFSHLALAHGGFLKSINFWIYAVMLKLLPCSALTGLSFALIQELLRAGRRRAQLMKRNSSRRAADAERQADRVTIMLLAILVLFLASEVPQGILGFLTVIPDSGFFPCYQKLGEIMDML
Nn_GPCR_O6		LPMVICLGVLSNGLCIFILSRPSLRSASVNRYFLMLTVSDLLVCLFYIPVCTTVTGCTFSSYAEAFYFSHFGWTFVGITQAMGTYTILWLSLDRFIAVWWYSLYPIIQKKPNLFRNRMVVTIFLCIATHLTYIVTATVDCSIPEEADDLCTEGTWIVKNGYRNNFEKTWHKIYRSLFGLFIRWVPCCLLLLFNMGLVIGVMRGRVNFPTTGHGSGRSGERTLVIIMIAITASYILLTLPITVYIMGYATDVVNRCSGGHPKEVLGAVGNCLQLFEHVIHIVFLVGLNKGFRKELKILLHL
Nn_GPCR_O7		LPMVICLGVLSNGLCIFILSRPSLRSASVNRYFLMLTVSDLLVCLFYIPVCTTVTGCTFSSYAEAFYFSHFGWTFVGITQAMGTYTILWLSLDRFIAVWWYSLYPIIQKKPNLFRNRMVVTIFLCIATHLTYIVTATVDCSIPEEADDLCTEGTWIVKNGYRNNFEKTWHKIYRSLFGLFIRWVPCCLLLLFNMGLVIGVMRGRVNFPTTGHGSGRSGERTLVIIMIAITASYILLTLPITVYIMGYATDVVNRCSGGHPKEVLGAVGNCLQLFEHVIHIVFLVGLNKGFRKELKILLHL
Nn_GPCR_O8		MSLVVCVFGSIANVINMVVLTRRSMVSPTNAILTGLAMTDLLVMVEYIPYTMHQYVWQGRPLTSQYSWGWAVFVLFHAHFAQVFHTLSICLTLILAVWRYIAIAFPQNNTTWCSMQRTSRVIVVSFFCSVICNIPNYLNFTISTIEYNGQTLYIVGFSELAQAHGDLMKSINFWIYAVILKLLPCGALTGLSFALIQELLLAARRRTQLMKRNSAGRASDAGRQADRVTKMLLAILVLFLASEVPQGILGLLTVILGSGFFPCYQKLGEIMDMLVLFNSAINFLLYCAMSQQFRDTFSNLFKPC
Nn_GPCR_O9		MSLVVCVFGSIANVINMVVLTRRSMVSPTNAILTGLAMTDLLVMVEYIPYTMHQYVWQGRPLTSQYSWGWAVFVLFHAHFAQVFHTISIWLTVTLAVWRYIAIAFPQNNTTWCSMRRTHTVSIAAFFCSVICNIPNYLTFTISTIEHKGHTLYIVNVSHLALAHGMLLHSINFWIYAVILKLLPCGALTGLSYALIQELLRAARRRAQLMKNAAGRGADAERQAERVTKMLLAILVLFLASEVPQGILGLLTVIPDSGFFPCYQKLGEIMDMLVLFNSAINFLLYCAMSQQFRDTFSELFKPC
Nn_GPCR_O10		MSLVVCVFGSIANVINMVVLTRRSMVSPTNAILTGLAMTDLLVMVEYIPYTMHQYVWQGRPLTSQYSWGWAVFVLFHAHFAQVFHTLSICLTLILAVWRYIAIAFPQNNTTWCSMQRTSRVIVVSFFCSVICNIPNYLNFTISTIEYNGQTLYIVGFSELAQAHGDLMKSINFWIYAVILKLLPCGALTGLSFALIQELLLAARRRTQLMKRNSAGRASDAGRQADRVTKMLLAILVLFLASEVPQGILGLLTVILGSGFFPCYQKLGEIMDMLVLFNSAINFLLYCAMSQQFRDTFSNLFKPC
Nn_GPCR_O11		MSLVVCVFGSIANVINMVVLTRRSMVSPTNAILTGLAMTDLLVMVEYIPYTMHQYVWQGRPLTSQYSWGWAVFVLFHAHFAQVFHTLSICLTLILAVWRYIAIAFPQNNTTWCSMQRTSRVIVVSFFCSVICNIPNYLNFTISTIEYNGQTLYIVGFSELAQAHGDLMKSINFWIYAVILKLLPCGALTGLSFALIQELLLAARRRTQLMKRNSAGRASDAGRQADRVTKMLLAILVLFLASEVPQGILGLLTVILGSGFFPCYQKLGEIMDMLVLFNSAINFLLYCAMSQQFRDTFSNLFKPC
Nn_GPCR_O12		AMPVLLLVTTVFNTLIVAVLWQKHMRSPTNAVLTAMALSDMLTVVFPEPMFFYMYTLDNHAKPLYPPAACYAWNFLHDYIPNVFHTASIWLTVALAAQRYIYVCHPPVARTWCTLPLVFKAIIWIFVFATIHQAPRFFDTVYESVEVEWGGECVDVCRETFNYWVTLITPNIYFPIYFWFRVMFVHLGPCMVLVVLNMLLYRAMKEAQKRRKKLLHDKNSKKECKTLRDSNCTTLMLIAVVSVFLVTEIPLAIITLLHIISNMFVNVFSTESYQMLMYFFIISNSFIIFSYPINFAIYCGMSRQFRVTFRDLFIRG
Nn_GPCR_O13		AMPVLLLVTTVFNTLIVAVLWQKHMRSPTNAVLTAMALSDMLTVVFPEPMFFYMYTLDNHAKPLYPPAACYAWNFLHDYIPNVFHTASIWLTVALAAQRYIYVCHPPVARTWCTLPLVFKAIIWIFVFATIHQAPRFFDTVYESVEVEWGGECVDVCRETFNYWVTLITPNIYFPIYFWFRVMFVHLGPCMVLVVLNMLLYRAMKEAQKRRKKLLHDKNSKKECKTLRDSNCTTLMLIAVVSVFLVTEIPLAIITLLHIISNMFVNVFSTESYQMLMYFFIISNSFIIFSYPINFAIYCGMSRQFRVTFRDLFIRG
Nn_GPCR_O14		IDIRNSFYFIAYQWIRQTIVTFVPIIVLTVSNILIVKEFIRLRKRKDQMSGSDQLQDNPVTESRRRNDQHLVSLLMAVMISFFITQVPSGILGALYTDNLAGRLQFEIFRAVANNLELLNHALNFYLYVLCSKPIRDAIKYFFHHH
Nn_GPCR_O15		MSLVVCVFGSVANVINMVVLTRRSMVSPTNAILTGLAVTDLLVMVEYIPY
Nn_GPCR_O16		LALMICLVGAFTNVLNMIILTRREMVNSTNTILTGLAVADFLLLIEYSFYATSYIKGQESMFDSYFHSVFILFHAHYTQVSLPFFVIFNF
Nn_GPCR_O17		SWMMFERKFRNLTTGVHSFRLAVPLYVGFLTCITFFVVNILNELRFNLINDDGVWRMLSLVYVYVIYSFTLSMPILWVVMASKVFAHCLCHIRRELECILECAKFGETCTLHIQKCIGEGDISRLQDAVLELRRIIKAFQAIMGPFLLVVVPHHIISLICFLYWTLVSTLDYSDWYFPLSFGLLSIQAIAPIFCGAIYSEEVQTQKNSLIEPLLILKGTMKEEEAKAKMATLIDHVSRTDAQIEGCGFFILNKGMATTVVNTVVTYLVVLIQFYG
Nn_GPCR_O18		SWMMFERKFRNLTTGVHSFRLAVPLYVGFLTCITFFVVNILNELRFNLINDDGVWRMLSLVYVYVIYSFTLSMPILWVVMASKVFAHCLCHIRRELECILECAKFGETCTLHIQKCIGEGDISRLQDAVLELRRIIKAFQAIMGPFLLVVVPHHIISLICFLYWTLVSTLDYSDWYFPLSFGLLSIQAIAPIFCGAIYSEEVQTQSP
Nn_GPCR_O19		LELLEEDPGFDMGGFFTLGRARMVDILSFVATYMVILLQFKVTE
Nn_GPCR_O20		LHHDFLRTKDDRKMVQLFRLERQIWQVEGVLGTVIKYFRVVLTCYLMFITIFLIVTLFVALLLEKNYFSLFIIINSVSIIYFICSTAQSYTDQVNGAVRCLREQSVLTTNSQVKAQVYRVIRHLEEIREVTVGGWYTLSNSTVVSIGSFVATYVVVLLQVGG
Nn_GPCR_O21		QVGLLVLKVFGGFPYTKENKDGKYKIGFWWLLWMLFLRLAVVVASFVLLLLPQVYVAFDNNTSVVINRLWSYCYVVAYINFNVLLVVTCPRLAKLLHALDNLEVSYQLEKKTNCFDICVYVASAVVLSTYTLASIGFFRTPDNPQNVTVNNMCYTVAYAIVWGISGFPLMVKIGLFIIIIRKLQESQEKITGYNRKVDHQDASNRSSVDRGVTTTGTWMKEDKQFSIKTIESHDSQVPERIRNCHQHFAISHRTLGGDGRMKQEALLSLRTLETMERKLVALEECVETLLHYYGPTLLTVFIIMSIGITLSLYFVIDAYMVSGQVEWKLLLTAIIMATLILVLNSGPDNFNSQVS
Nn_GPCR_O22		VRDTQQVFSPVLQCYFATTVVIVCTELYLLAKGVAGVYRVEELVILVLLTLQTSWLLVHVSLAAGTVQEQAEASGDVLGRGLPYEASDRDKFNVGELARSLTTSQIYITGGNFFIINRSFILTVVSVVASYFIVILQFMQS
Nn_GPCR_O23		KSSLGTDGLMLYVMIMIVCVMSISGVSMHVLALLHYDEWIDFLNNWMTFERKFPPLTVGVHSFRVSFPLFIGFFLYITFFVVNILNELRFNLINDDGVWRMLSLVYVYVIYSFTLSMPILWVVMASKVFSVCLCHIRRELESIMECVRFGIRCTNSPIQKCIATGDMNRMQEAVLDLARIIEGFKVIMGPFMLVVVPHHIISLICFLYWTLVSILDYSDWYFPLSFGLLSAQAIMPIFCGAIYSEDVHTQKEALIEPLIILKGSMTDEAAKHKMTTLIDHLDRLDAQIEGRGFFTLNKGMATTVVNTVVTYLVVLIQFY
Nn_GPCR_O24		VTLCLELYLIAYRIGIGAGYHGQEAVWQTLIMVQTCIVFFLVSLKASRVCEEAETSVDVLRRGLPYTASDKDKFHFRELTVALTSSPVCITGGRFFTINRPFIITVVGAVLSYFIIVLQLKLP
Nn_GPCR_O25		LAACKELEVQQKVGRKMNFWPPLLLVLTLTELVLVAMWYMEDLSFVSAPRWVVVVVIPIHAINKTTAIFPTLLNIGVADVLKEYAVYVGGRLDTASRSRDLARTGSRTTMRHTGLIKLTRENDCGTTDGHLDVVVDEAAQEWRQLLDLHHQLDKVVSIPLLVSLMGLAISIVAAAFFFSEATSFYKILTSMMTTVLTLTLLYVQGCVVDTFHQQLLNVHHVVRQLLNTGLSSHTDAAAEDFLVSQVKQLSDESGNPLEMTIGGLYTLSGSNFLPIVGAVVSNLVILLQFYL
Nn_GPCR_O26		LAACKELEVQQKVGRKMNFWPPLLLVLTLTELVLVAMWYMEDLSFVSAPRWVVVVVIPIHAINKTTAIFPTLLNIGVADVLKEYAVYVGGRLDTASRSRDLARTGSRTTMRHTGLIKLTRENDCGTTDGHLDVVVDEAAQEWRQLLDLHHQLDKVVSIPLLVSLMGLAISIVAAAFFFSEATSFYKILTSMMTTVLTLTLLYVQGCVVDTFHQQLLNVHHVVRQLLNTGLSSHTDAAAEDFLVSQVKQLSDESGNPLEMTIGGLYTLSGSNFLPIVGAVVSNLVILLQFYL
Nn_GPCR_O27		GIILALAFLIFNLTYRRLKCIKLSSPRLNNTTVVGCILVYTAVILLGLDHATLPTPHCFPVVCTARAYLLSAGFSLAFGSMFTKTYRVHQIFTRSNSAGVVRNKLLKDKQLITVIMVLLAVDVVIVSAWVAVDPMTRHLHNLTLEMSTEDRGVVYQPQVEVCRSAHTSGWLGALYVYKGLLVAVGVYMAWETRHVKIPALNDSQYIGMSVYNVVITSVIVIVAANVIGERTTLAYVIITTLIFTSTTTTLCLLFVPKILTI
Nn_GPCR_O28		IPENFNEAKYIGFTMYSTCIVWLAFIPIYFGTNNDYKIQLASMCMCVSISAWVSLGCLFTPKVYIV
Nn_GPCR_O29		GIFSTVLVGVIFWVHLDTPVIKASSRELSYILLGGIFFSFIMSFVIVAPPSRMTCGLTRFFLGFIYTVCYAAILTKTNRISRIFSQNITESQKAKFTSPFSQVVIVLLLVSVEVIINVVWLLVHNPDIKYMCERASDFRTRICGGLDDYTYIVGLIYPSLLVLLCTLYAIKTRKCPEGFNEARYIAFTNYTTCLIWLVFVPLYLSTGSSDDIRIVTLAMFLSLGGFVQLGCLFFPKVYIV
Nn_GPCR_O30		AFSVLVLACLGVVVSMYVAVYVALRVCDGTLTGPQVLGAVLLLGVMGIYASCVVYVLPPNPITCAIREWAPPMCLALCYGILLVKSMHLRALVSVGVGGEVSQVNLHVSLLFILSVQGALCVLGHAGGLTIGEEPLVKIGSDGNRQCGQKRIATLATRVYLILLLFLSLILATVNRKIQRNHNEGRWLLLTSCVSAPVVGVWSVMSYLAPPTLEAPTTSVALLILASVVLGLIFIPKMRII
Nn_GPCR_O31		ISLLGIVIILITMVYFMMSFPTASGTSVLGYLILIGCLMLYAVNFAFIFQPTVGTCAVRRFLMGVAYAIVFAAMLVKVIHTWRVTTYTRANDDPDTLGKPGGLLLLSLALVLVQIILGAAWLILYPPGIDLAGSTWRCTPTEQFELELVISLVYVMVLISATIIFCLETWHADENSRETRWILLASLATSITWCVWTVVATQAPMHFRDPSIVIGNLVSATAVMLFLYARKMYLY
Nn_GPCR_O32		GAVWALLLLVFTFVHRQRRLIQLSHPACNNITLVGIMLCLGSIFLLGLDGQFVSQQQFPTVCGMRAWCLSLGFTLAYGAMFSKIWRVHRLTTKTKIENKRVEPWKLYVMVGSFVVVDVIVLSVWQAVDPLQRTLEVFPLEKPKDAVEDIKIKPELEHCESRHNTIWLGLLYGYKGLLLIFGLFLAYETRSIKLKQINDSRLVGMSIYNVVVLCLITAPVTLVISTQQDASFAFVSLAIIFCCFLSMALVFVPKIVEI
Nn_GPCR_O33		GAVWALLLLVFTFVHRQRRLIQLSHPACNNITLVGIMLCLGSIFLLGLDGQFVSQQQFPTVCGMRAWCLSLGFTLAYGAMFSKIWRVHRLTTKTKIENKRVEPWKLYVMVGSFVVVDVIVLSVWQAVDPLQRTLEVFPLEKPKDAVEDIKIKPELEHCESRHNTIWLGLLYGYKGLLLIFGLFLAYETRSIKLKQINDSRLVGMSIYNVVVLCLITAPVTLVISTQQDASFAFVSLAIIFCCFLSMALVFVPKIVEI
Nn_GPCR_O34		GLLCTLLTTITFIRFNTTPVIMASGRELCYVLLSGIALCYLMTFVILAPPSTPSCALLRLGLGLGLCICYSAIFTKTNRISRIFNRGMKSIKRPSYTSPRSQIVICSGLVGVQLVGVVAWLVVELPTTKEVYPYRLVAVLTCGISNISLILSLGYNMVLILLCTVYAFKTRKIPE
Nn_GPCR_O35		GLLCTLLTTITFIRFNTTPVIMASGRELCYVLLSGIALCYLMTFVILAPPSTPSCALLRLGLGLGLCICYSAIFTKTNRISRIFNRGMKSIKRPSYTSPRSQIVICSGLVGVQLVGVVAWLVVELPTTKEVYPYRLVAVLTCGISNISLILSLGYNMVLILLCTVYAFKTRKIPE
Nn_GPCR_O36		GFLLATSISIFIAIRSCRGKAPEGSQGFSLLLLMACILLYAAILPYSFEASSLTCSLRPFATSLAYALVFSIMLSRSLMLATSDTDGLVGHVSGLVQTTLFFFMVSVQAGLGVQQWVMCSPHSFYQTPPTGGVLYSCSGERLHFIIAQSYIMFLLTLQFFISPFIIRSRRNYHEGLLFFIATLLITSVWVAWATLYMILPPQWSEACVCLGLAATPTVILLTIFVPKTYLM
Nn_GPCR_O37		CVVFTFVLMALVYHYRSVKVFRLASPTFLCICLIGCAIMYLEMAAIFPVLDTYSCVATKWTRHLGFCITFSSLLMKTWRVSLTYRVTSAHKIKLTDKQLLQWLTPVLLIVLVYLATWTLSATPGPFVLEDYNKLKFKQCRYDWWDHSPAMGEMLFLIWGVKVCFSVRKAESFFDEAKYISWAVYNIAVVNIVMVTFHLLILPKAGPDIKYLFGFLRTQFSTSTTVLLIFGPKFYRI
Nn_GPCR_O38		CVVFTFVLMALVYHYRSVKVFRLASPTFLCICLIGCAIMYLEMAAIFPVLDTYSCVATKWTRHLGFCITFSSLLMKTWRVSLTYRVTSAHKIKLTDKQLLQWLTPVLLIVLVYLATWTLSATPGPFVLEDYNKLKFKQCRYDWWDHSPAMGEMLFLIWGVKVCFSVRKAESFFDEAKYISWAVYNIAVVNIVMVTFHLLILPKAGPDIKYLFGFLRTQFSTSTTVLLIFGPKFYRI
Nn_GPCR_O39		CVVFTFVLMALVYHYRSVKVFRLASPTFLCICLIGCAIMYLEMAAIFPVLDTYSCVATKWTRHLGFCITFSSLLMKTWRVSLTYRVTSAHKIKLTDKQLLQWLTPVLLIVLVYLATWTLSATPGPFVLEDYNKLKFKQCRYDWWDHSPAMGEMLFLIWGVKVCFSVRKAESFFDEAKYISWAVYNIAVVNIVMVTFHLLILPKAGPDIKYLFGFLRTQFSTSTTVLLIFGPKFYRI
Nn_GPCR_O40		VNILSLPVIVVFTWKYGNLKVIRAASPVLLRIIILGACFIYATTLVLYPIPSIVTCTLRVWLREIGFSLSYGALMLKTWRISVIFRVRSAKAVKITDLDLMKRLGIIVGVFSVFLAIRTVVAPPHVIVSMTADDLKAFLCSTDWWDHAFTALEMLFLVWGIRLCIMVRKAPSEFNESKYISLAIYNEFILSLFLNVSMLFLQSPANPDLLFIIFFCHTQLTITLLIVIIFGSKVYLV
Nn_GPCR_O41		GVVMTGVVAWVFASHHNTPVVRASGRELSYVLLSGVFLCYATTFVLVLKPTAVVCGVQRFGLGFSFAVVYSALLTKTNRIARIFNSGKRTTKRPSFISPSSQLCICFFTVSAQVVITGVWWVVSPPRAIHHYLVREDNFLVCSASINASYMIAFAYPIGLIVVCTVYAVLTRKIPEAFNESKHIGFTMYTTCIIWLAFVPIYFSTANNVELRITTTSVTISLSATVALVCLYTPKLYII
Nn_GPCR_O42		GVVMTGVVAWVFASHHNTPVVRASGRELSYVLLSGVFLCYATTFVLVLKPTAVVCGVQRFGLGFSFAVVYSALLTKTNRIARIFNSGKRTTKRPSFISPSSQLCICFFTVSAQVVITGVWWVVSPPRAIHHYLVREDNFLVCSASINASYMIAFAYPIGLIVVCTVYAVLTRKIPEAFNESKHIGFTMYTTCIIWLAFVPIYFSTANNVELRITTTSVTISLSATVALVCLYTPKLYII
Nn_GPCR_O43		GVVMTGVVAWVFASHHNTPVVRASGRELSYVLLSGVFLCYATTFVLVLKPTAVVCGVQRFGLGFSFAVVYSALLTKTNRIARIFNSGKRTTKRPSFISPSSQLCICFFTVSAQVVITGVWWVVSPPRAIHHYLVREDNFLVCSASINASYMIAFAYPIGLIVVCTVYAVLTRKIPEAFNESKHIGFTMYTTCIIWLAFVPIYFSTANNVELRITTTSVTISLSATVALVCLYTPKLYII
Nn_GPCR_O44		GIILTLTVIIIFTKHDDTPIVKASGRELSYMLLCGILICYLNTFLLLAMPGAAICALQRFGVGFGFSMIYGALLTKTNRISRIFDSASRSARRPGFISPKSQVIITCSLVSVQVVATVVWLIIEPPGARFDYPTRDQAILKCRIKDSSFLLSLIYNMVLITTCTVYAVKTRKIPENFNESKFIGFTMYTTCIIWLAFVPIYFGTGNSYEVQITTLCVAISLSASVALVCLYSPKIYII
Nn_GPCR_O45		GIFSTVLVGVIFWVHLDTPVIKASSRELSYILLGGIFFSFIMSFVIVAPPSRMTCGLTRFFLGFIYTVCYAAILTKTNRISRIFSQNITESQKAKFTSPFSQVVIVLLLVSVEVIINVVWLLVHNPDIKYMCERASDFRTRICGGLDDYTYIVGLIYPSLLVLLCTLYAIKTRKCPEGFNEARYIAFTNYTTCLIWLVFVPLYLSTGSSDDIRIVTLAMFLSLGGFVQLGCLFFPKVYIV
Nn_GPCR_O46		GFLATCFTMLVFIRYNHTPVVKASTRELSYIIFVGMMVSYCATLPLLARPTTLSCAVSRIMPGLSFAMIYAALVTKTNRIARILAGNKKIMMRKPRFMSATAQVIITCILISIEVGIITTTLILDIPDVDHIYPRPKEVKLVCNTPPRGIIAPMGWDFFLIAMCTVYAVKTRNLPENFNEAKFIGFSMYTTCVIWMAWLPIYFGSDHKIICMSMCTSLSAMVTLVLLFFPKIYIM
Nn_GPCR_O47		GFLATCFTMLVFIRYNHTPVVKASTRELSYIIFVGMMVSYCATLPLLARPTTLSCAVSRIMPGLSFAMIYAALVTKTNRIARILAGNKKIMMRKPRFMSATAQVIITCILISIEVGIITTTLILDIPDVDHIYPRPKEVKLVCNTPPRGIIAPMGWDFFLIAMCTVYAVKTRNLPENFNEAKFIGFSMYTTCVIWMAWLPIYFGSDHKIICMSMCTSLSAMVTLVLLFFPKIYIM
Nn_GPCR_O48		GFLATCFTMLVFIRYNHTPVVKASTRELSYIIFVGMMVSYCATLPLLARPTTLSCAVSRIMPGLSFAMIYAALVTKTNRIARILAGNKKIMMRKPRFMSATAQVIITCILISIEVGIITTTLILDIPDVDHIYPRPKEVKLVCNTPPRGIIAPMGWDFFLIAMCTVYAVKTRNLPENFNEAKFIGFSMYTTCVIWMAWLPIYFGSDHKIICMSMCTSLSAMVTLVLLFFPKIYIM
Nn_GPCR_O49		GFLATCFTMLVFIRYNHTPVVKASTRELSYIIFVGMMVSYCATLPLLARPTTLSCAVSRIMPGLSFAMIYAALVTKTNRIARILAGNKKIMMRKPRFMSATAQVIITCILISIEVGIITTTLILDIPDVDHIYPRPKEVKLVCNTPPRGIIAPMGWDFFLIAMCTVYAVKTRNLPENFNEAKFIGFSMYTTCVIWMAWLPIYFGSDHKIICMSMCTSLSAMVTLVLLFFPKIYIM
Nn_GPCR_O50		AAAIVAFEVYVLVRAAHGTPSRRHLFLGQCLLVGLLLCSLSGLPIALAPTPLSCAATRLVVGFSSALVFATLLVKFVFLISLNSGVYLPAHYQGLLLFFIVLVQVSINIQWQWSQPAGVTVVRDHHTGALHLSCLAPYRHFLLSLIYVIVLIIAVAALAIKCRGIRENYREAAYMGAALGLVLPLWLAWTLAGFILPLPHQPACLGFGIVATATIVFVVMFIPKGRQL
Nn_GPCR_O51		AAAIVAFEVYVLVRAAHGTPSRRHLFLGQCLLVGLLLCSLSGLPIALAPTPLSCAATRLVVGFSSALVFATLLVKFVFLISLNSGVYLPAHYQGLLLFFIVLVQVSINIQWQWSQPAGVTVVRDHHTGALHLSCLAPYRHFLLSLIYVIVLIIAVAALAIKCRGIRENYREAAYMGAALGLVLPLWLAWTLAGFILPLPHQPACLGFGIVATATIVFVVMFIPKGRQL
Nn_GPCR_O52		AAAIVAFEVYVLVRAAHGTPSRRHLFLGQCLLVGLLLCSLSGLPIALAPTPLSCAATRLVVGFSSALVFATLLVKFVFLISLNSGVYLPAHYQGLLLFFIVLVQVSINIQWQWSQPAGVTVVRDHHTGALHLSCLAPYRHFLLSLIYVIVLIIAVAALAIKCRGIRENYREAAYMGAALGLVLPLWLAWTLAGFILPLPHQPACLGFGIVATATIVFVVMFIPKGRQL
Nn_GPCR_O53		AAAIVAFEVYVLVRAAHGTPSRRHLFLGQCLLVGLLLCSLSGLPIALAPTPLSCAATRLVVGFSSALVFATLLVKFVFLISLNSGVYLPAHYQGLLLFFIVLVQVSINIQWQWSQPAGVTVVRDHHTGALHLSCLAPYRHFLLSLIYVIVLIIAVAALAIKCRGIRENYREAAYMGAALGLVLPLWLAWTLAGFILPLPHQPACLGFGIVATATIVFVVMFIPKGRQL
Nn_GPCR_O54		EDNFLVCAASINASYMIAFAYPIGLIIVCTIYAVLTRKIPEAFNESKYIGFTMYTTCIIWLAFVPIYFSTANNVELRITTTSVTISLSATVALACLFTPKLYII
Nn_GPCR_O55		ISLLGIVIILITMVYFMMSFPTASGTSVLGYLILIGCLMLYAVNFAFIFQPTVGTCAVRRFLMGVAYAIVFAAMLVKVIHTWRVTTYTRANDDPDTLGKPGGLLLLSLALVLVQIILGAAWLILYPPGIDLAGSTWRCTPTEQFELELVISLVYVMVLISATIIFCLETWHADENSRETRWILLASLATSITWCVWTVVATQAPMHFRDPSIVIGNLVSATAVMLFLYARKMYLY
Nn_GPCR_O56		ISLLGIVIILITMVYFMMSFPTASGTSVLGYLILIGCLMLYAVNFAFIFQPTVGTCAVRRFLMGVAYAIVFAAMLVKVIHTWRVTTYTRANDDPDTLGKPGGLLLLSLALVLVQIILGAAWLILYPPGIDLAGSTWRCTPTEQFELELVISLVYVMVLISATIIFCLETWHADENSRETRWILLASLATSITWCVWTVVATQAPMHFRDPSIVIGNLVSATAVMLFLYARKMYLY
Nn_GPCR_O57		CVVLCLVLALVIFKIRKCKVIASSLWTMLEMVLLGAIVIYCTIFLRYVQPTVLLCMVEPWFRELGFTLFYGAIVLKLYRSLVDYRTRKAHRYVIRDRDLLKYLAGLVVFITGYLAAWSALTAHLATEGHSPLALGRTSEGLAFSVCKSVWWEYVTETGELLFILFGLYLAWHLNKAAGNSGDPSEFSERRALASALVLEFVASAILYVGRHLVWLQAHPDHVFLAYFARTHLTVTLSLLMILTPKLWCA
Nn_GPCR_O58		GIVMASIFLAVNIRYRNQRYIKMSSPYLNNMIIVGCILTYTSVILLGLDSELTSETSFPYICTARAWVLMAGFTLAFGSMFSKTWRVHSIFTDVQLNKKVIKDSQLFLVVFVLLCVDVAIMTTWQIVDPFYRETKKLTPYMRGDILVIPENEYCKSQKISVFVGCIYAYKGLLMVFGCFLAWETRLVSIPALNDSKYIGMSVYNVVIMCIIGVPISYILSDEQDASYLIISVFIIFCTTGTLCLVFVPKMLEL
Nn_GPCR_O59		GIVMASIFLAVNIRYRNQRYIKMSSPYLNNMIIVGCILTYTSVILLGLDSELTSETSFPYICTARAWVLMAGFTLAFGSMFSKTWRVHSIFTDVQLNKKVIKDSQLFLVVFVLLCVDVAIMTTWQIVDPFYRETKKLTPYMRGDILVIPENEYCKSQKISVFVGCIYAYKGLLMVFGCFLAWETRLVSIPALNDSKYIGMSVYNVVIMCIIGVPISYILSDEQDASYLIISVFIIFCTTGTLCLVFVPKMLEL
Nn_GPCR_O60		GIVMASIFLAVNIRYRNQRYIKMSSPYLNNMIIVGCILTYTSVILLGLDSELTSETSFPYICTARAWVLMAGFTLAFGSMFSKTWRVHSIFTDVQLNKKVIKDSQLFLVVFVLLCVDVAIMTTWQIVDPFYRETKKLTPYMRGDILVIPENEYCKSQKISVFVGCIYAYKGLLMVFGCFLAWETRLVSIPALNDSKYIGMSVYNVVIMCIIGVPISYILSDEQDASYLIISVFIIFCTTGTLCLVFVPKMLEL
Nn_GPCR_O61		GIVMASIFLAVNIRYRNQRYIKMSSPYLNNMIIVGCILTYTSVILLGLDSELTSETSFPYICTARAWVLMAGFTLAFGSMFSKTWRVHSIFTDVQLNKKVIKDSQLFLVVFVLLCVDVAIMTTWQIVDPFYRETKKLTPYMRGDILVIPENEYCKSQKISVFVGCIYAYKGLLMVFGCFLAWETRLVSIPALNDSKYIGMSVYNVVIMCIIGVPISYILSDEQDASYLIISVFIIFCTTGTLCLVFVPKMLEL
Nn_GPCR_O62		GIVMASIFLAVNIRYRNQRYIKMSSPYLNNMIIVGCILTYTSVILLGLDSELTSETSFPYICTARAWVLMAGFTLAFGSMFSKTWRVHSIFTDVQLNKKVIKDSQLFLVVFVLLCVDVAIMTTWQIVDPFYRETKKLTPYMRGDILVIPENEYCKSQKISVFVGCIYAYKGLLMVFGCFLAWETRLVSIPALNDSKYIGMSVYNVVIMCIIGVPISYILSDEQDASYLIISVFIIFCTTGTLCLVFVPKMLEL
Nn_GPCR_O63		GIVMASIFLAVNIRYRNQRYIKMSSPYLNNMIIVGCILTYTSVILLGLDSELTSETSFPYICTARAWVLMAGFTLAFGSMFSKTWRVHSIFTDVQLNKKVIKDSQLFLVVFVLLCVDVAIMTTWQIVDPFYRETKKLTPYMRGDILVIPENEYCKSQKISVFVGCIYAYKGLLMVFGCFLAWETRLVSIPALNDSKYIGMSVYNVVIMCIIGVPISYILSDEQDASYLIISVFIIFCTTGTLCLVFVPKMLEL
