# Supplementary material for: Insights Into Sexual Maturation and Reproduction in the Norway Lobster (Nephrops norvegicus) via in silico Prediction and Characterization of Neuropeptides and G Protein-coupled Receptors
Source: Front Endocrinol (Lausanne). 2018 Jul 27;9:430. doi: 10.3389/fendo.2018.00430 (PMC6073857; doi:10.3389/fendo.2018.00430)
Supplement: Supplementary Material S7 — List of all N. norvegicus GPCRs detected in this study. [file Data_Sheet_7.xlsx]

## Sheet: GPCR-A
Contig	PFAM domain	Code	Comparative annotation	Sequence
c134400_g1_i1|m.6884 c134400_g1_i1|	7tm_1	Nn-GPCR-A1		NVMVIITIVRHRGMRTRTNLLLANLAVADILVAVLDMPIALVTIINGNWVFDDVFCYFNGFTVGLGLMLSVHTLMWISIHKFISITRPFSRSVTPGKIMMMIFAAWTWTILFNLTPTPLIGWTKSVYKKGASQCGPPPPKMKMQFVHAGLNTSVNLVIPIIVMSYCYYRIFKEVRDHLSRMRDFADASMRCSLIQQKRITETLCIVMSVFVLSWMPYIVYSLSLVFLGQENVLEVFNPIGYLFGYMSSACNPIIY
c139744_g1_i2|m.7614 c139744_g1_i2|	7tm_1	Nn-GPCR-A2	Vasopressin-neurophysin receptor	NAFVLIALWRHSIFQPMSRCYLFMLHLSLADLLVALLNILPQLIWEITYRFRGSDLLCRLVKYAQVFVLYVSTYVLVFMAVDRARAVQGSGRRSLRAARLMVAGAWVLGLVLATPQALLFAVREVEPGVLDCWVVFELVSERMYVTWFVVSVFLLPLAIIAVCYGYICWAVWHSAGTTSPRSALRRRLCFGCLRWQSSEPSERRMSMELQPISRVRGGSHHHHLPHVITPVVDKVSAAKMKTIRMTLTIVLAFAICWAPFCIAQLLTVYNKPQDLSTMNPVAVVCMLLGSLNSCTNPWIY
c155923_g1_i1|m.9717 c155923_g1_i1|	7tm_1	Nn-GPCR-A3		VLTLFLNKTNKSLRGKPSTTFTNSLCGSIGVLSTISFVISLYFIVSEFSKDSTVPCLALSVSVRYFHTVSCLNLVCLALDRYLAICRPLDYSRLLTKVRCRLLCVVCWVAPCFLIFLPCSVELPTLLCHDGSNNLSIIFLTGYIVTYTLGALATFVLYVLVALEFHKYNHACPLAMDETQRLVRSRTAKSALKVLALYVFFSLPHTIFPLFARIMDPERLILPVIVTDIMYYFNRIHLLL
c163538_g1_i2|m.11532 c163538_g1_i2|	7tm_1	Nn-GPCR-A4		NLMVMVVVYVNNFLHSTINYYLVNLAVADLLITAFCWPTIVNRITTPLYLLGRAMCRISVLTQATCVTVSVLTLAVVACDRVYAVLLPIRARSASSRPLTLIIILWLFSFAISFPYFYVRGTLLYQWNDLLEESCGDVLFSCNPSYRPVFNFYKIMLMVTLFFVPVMVMTLAYTIISFRLWCVRRGPLTDLASIPEPHINARRKIVGMTATVLLTFTICWLPLHALSIYDLTVDPIDNYALPGWFEPALFWAYFLGYSNSALN
c171422_g1_i1|m.13506 c171422_g1_i1|	7tm_1	Nn-GPCR-A5		LALLMSKKLRQSPSTAFMVNLLVCLLPVCALGMPMYGVGCLQAQQYGDVTFSKEVSLTFFTLGLILSQVHIHTICALAFNRMLAVVYPMLYKRVMQQRKVMYYLIILWVYSVLLWLPLTFGVFGQLEFDKEEMMVSIKNNSGSRLKKAIHVFITFILPTIFTSVCYVHMYIKVRRSREARLGRRRCKSVTEIPENSVLRQWDDHVTRTIFVIFVVLLSCSLPHIIIHIFHLHNKFPTVWLLLHLIFWLQFCIDPIVY
c171585_g2_i1|m.13558 c171585_g2_i1|	7tm_1	Nn-GPCR-A6		NGVVIWVFSSAKSLRTPSNMFVINLAILDFIMMLKTPVFIINSFNEGPIWGKLGCDVFALMGSYSGIAGAMTNAAIAYDRYKTIAKPFEAKMTRGTAFLMVLAIWGYATPWCLLPLFNIWGRFVPEGFLTTCSFDFLTEDMNTRTFVAAIFFFSYILPGFFIVYFYSQIFGLVSTHEKAMKAQAKKMNVDNLRSVGNKEEQEKSAEIRIAKVCMGLFFMYLTAWTPYAVVSLIGAFGDRSKLTPLVSMLPALACKSVACIDPWIY
c179054_g1_i1|m.16173 c179054_g1_i1|	7tm_1	Nn-GPCR-A7	Kinin/Leucokinin receptor	NVTVILVLAFGRRSSVRCYLINLAVSDITMATFCIPFSYTSFMFHHWVFLPEFCRIVAFMQHMSVTCSVYTLVAIGVDRYKALIHPLNARWTKSRARLVIGGIWVFSVFISLVPLVVSDSERYDWDGEWYYECKENWPKTKNELYEKTYTVVLFVLTFALPVVGLGYTYLSIVGMMCSYRIPGNAEPSRDQQHLQAKVKVINMMIAVMVCFVLSWFPLQVLQFLIYFAPEITQCRGHECFTYYMSFFTCHWIAMANSFMNPFIY
c181464_g1_i2|m.17720 c181464_g1_i2|	7tm_1	Nn-GPCR-A8		NALVVAMFVRFRLLLTPSNLLLLNLCLSDLGICLLGGFPFSGVSSIAGRWLYGDFGCQYYAFMGFLMGIANLTTLLMIALDRYLVTCRHDLRGKLTYKRYYQMIAFTWLWSLFWSVCPLLGWASYGYEPSVTTCTINWQHNDASYKWYIMTLCVVVYMVPLILMCSCYYQASRFLYQAHQSGESIYAYDWANEKNVTRMGVVLVVAYIFCWSAYAVVCVWTVFRHPYTVPLILTLMPPLLAKVSPVLNPIIY
c181938_g1_i1|m.17960 c181938_g1_i1|	7tm_1	Nn-GPCR-A9		LYVVDSGYRFFQAFTMSLCSQVSLFTLLLLSVERFVLTTLSLQYYSYFSVFRIKLAIIFTWSFGFIQTLFLMYEGNGKFSATWSTITKLPIGVTTKRIRSSTGLYGTFYLYLTFLALVVGFTWILSCLSIKNFTLEQRRVIAEWKSLHLRVSESIHKENRCIMITMVLITLLFSVSVFPLSINIFFNVIKYDFYWWNLYSYISWWLFLAGHAWNPWIY
c182545_g1_i3|m.18305 c182545_g1_i3|	7tm_1	Nn-GPCR-A10		ITIYVNCRSLKLREKTSTKLVTSLAVSSGLSGFLVLILMVMKLIPMVLNLIISEYLLDFLIIVPRTLHLISVLFLCCLTLDRYLAICWPLRYHDLMTESCCRLLVMGCWLLTLMVVCVLNVCVFLLSTCKNSFDNLFFFITFYLLTFTLAIIAIMGMYFFIAREFWRKRHQTSEVTKAMQDDIKRLREKTTRDVLVIVLLNLIFAFPDVILKLLWLISKDMRKILNEITPLLLHFHQLFFL
c183658_g1_i1|m.18862 c183658_g1_i1|	7tm_1	Nn-GPCR-A11		NLLVVVSVVRHRRLRIITNYFVVSLAIADILVALMAMPFNASVELTGRWLFGYRMCDLWNSFDVFASTVSILHLCSISIDRYYAIVRPLEYPRLMTKGRAVIMLCHVWLAPLVISFLPIFMGWYTTEEHLAERAANPGRCIFEVNTTYAVVSSSISFWMPCSVMVYVYYRIYLEAARQERIMHRNTRLSSASQAAVVVSNNSANSTVTTTASTGTNGVGSDSAGSLGLGGGGSGRRLMAHRPSSDAQEATPTKNNLIKLKRERKAARTLGIIMGAFIVCWLPFFTWYVTITLCGEACPCPEIIVSILFWIGYFNSMLNPAIY
c184264_g1_i1|m.19283 c184264_g1_i1|	7tm_1	Nn-GPCR-A12	Allatostatin-A receptor	NTLVVIVIIANKQMRSTTNYLIFSLAMADLLFIVFCVPFTASDYILPSWPFGSIWCKTVQYLTYVTAYASVYTLLLLSFDRFLAVVHPIAALSIRTERNAVHAITFSWILILTSCIPLYLCHGIKKQKFEGDVYFQCAFLDDEYNHMAFHIGFITTMYFVPLTVIVVLYLMILNRLWYGVVPGGSRSAESVRGKKRVTRMVVIVVVTFIVCWFPIQLVLLLKSLDMYEMTTFRIITQIAAQVLAYINSCVNPILY
c184264_g1_i2|m.19285 c184264_g1_i2|	7tm_1	Nn-GPCR-A13	Allatostatin-A receptor	PSLAMADLLFIVFCVPFTASDYILPSWPFGSIWCKTVQYLTYVTAYASVYTLLLLSFDRFLAVVHPIAALSIRTERNAVHAITFSWILILTSCIPLYLCHGIKKQKFEGDVYFQCAFLDDEYNHMAFHIGFITTMYFVPLTVIVVLYLMILNRLWYGVVPGGSRSAESVRGKKRVTRMVVIVVVTFIVCWFPIQLVLLLKSLDMYEMTTFRIITQIAAQVLAYINSCVNPILY
c184921_g1_i1|m.19786 c184921_g1_i1|	7tm_1	Nn-GPCR-A14		NMLVIIAIATEKALKNITNWFIASLAVSDFLLGLVIMPFSLANLLMGYWMFGDLWCELHAAIDVLLSTASINNICLISLDRYWSITHAVAYLKKRTPERAAIMIVAVWLFSGLVSIPPLLGWKEVRDPEDFPRCTVSDDLGYVIYSALGSFYIPSCIMIFVYIRIYYAAKARARRGVPKKKPAASGAGRQVAGKQPAKKQLSNKPINNPPNTTTTSFSKPPTPTPVLSTDDSRNGANERSGLLNKKVLICDVRVHEEVSPNRCATPTDNLEDDTPLRTVSEQVDADHRNHNTKSENGLYIGPLGSDNPDLTIGLPTPAVPPTPMREPNGGNMAVNVASPAGSLRRGVPAPVMDGDQMSDIDPSSSDSGVVTRCSVVKPLKLRFCHPLLGKKLTKPKREL…
c187533_g1_i1|m.21555 c187533_g1_i1|	7tm_1	Nn-GPCR-A15		NVVAVWCVVTCNKIHPPVKLVLSSVFVTTFLMCLVVMPFAAEVLLSKLLCEPSRVPGSVLVSFGLLYTILAEMELFYISAVAFLRAVAVWSPHRRSIVMKMAVGIVVSVFLYSMTTTLGLLGPIWMGFINEKSAVMVVVGIVYTFLNTLLPVLLTMACYCSMMIAVCRNKRRLAAHSQRSTNSVRVIDEATRAMMAVFVSNLLLALPHSVYHLINDRQFTTYVIIHLLFFSHFLVDPMVF
c187686_g1_i1|m.21704 c187686_g1_i1|	7tm_1	Nn-GPCR-A16		CPWVEGDSACQLSAFLRYTNAIAEWTTLGLMALERCVTIYNYRHSRAPSSWFTSRKTAAYCCIIWLLGMTCQLPTLTGNFGSFGYNPDYVKCDFICSGSHGKLLSPRVMFFALESMVPCILILIGYIIILMQVYSSSNHILSLLRSRSTQRTIALRRSRTTRVIVELLMVYLVCVIPICVYNISLGNEVNKHKEVGIVLYCIYWLQYCINNFIY
c189269_g1_i1|m.22880 c189269_g1_i1|	7tm_1	Nn-GPCR-A17		NLVVVAVMVGGGHRGQASSLLRTNLAVADLLTALFVVLPSVYYHLLPFLTPPDYKLLSEDTVETGFLVGDYQILTQGFPLLQALFFSVFSIVNFLTIFILSVERFILTSNALKYGEYISVPIIKGLIFLIWIVAILDSMFLCYDNKISVFSAAWLTFQKLPIGVTFLRKGIWLTIINGGQILLFSVVCLSTITYSVLAIISFLREESRVQAEFRELGMKVSGFREKETRQILTTQILITLFFLLSVLPFGIGIAKTF
c189355_g1_i1|m.22936 c189355_g1_i1|	7tm_1	Nn-GPCR-A18	ETH receptor	NVLVPLLVVRDRDLRGASTSVFIVNLVAADLLVLVVCLPALLSELYAPPAVWILPPSMCKVVPYVEFTVAHASMLTILAISVERYRAICHPLTAAATCSRARAAVACFLVWVLATSVTSPVIALTEYTHVRYIDQSLVPVCYTRVDILWAKVFVVSSMVVLFFLPLLVLVVLYWRIARQLLLEDKQLCKDKPNPNLQARKQVVVMLGTVVVVFFVCLLPHRVFSLWFIFTTKESEQSLGQEVYYNLLYAFRILVYFNSAINPVLY
c189856_g2_i1|m.23356 c189856_g2_i1|	7tm_1	Nn-GPCR-A19	Moody/TIE receptor	NFLTILALLRCPRVRNVTAAFIISLCVADFLFCVLVLPWEVSRFLAGKWIWGEGWICTLFPLLRYWNVAVSLLSIAMITINRYIMIAHFSVYKLVYRKGWIALMIAFCWVFAFIMLLPTLLSKWGRFGFDRRLQTCSILDDNNKSPKQVLFGLGFCVPAIVIVICYSLIFFVIHKSEKRMRQHSSRSMNGSHPSGPSLQPQSRVITKVEREAKRRRNEWRITKMVLIIFIAFLITYLPITLVKNLDKKVNYPGLHVLGYVLIYISACINPVIY
c192287_g1_i2|m.25490 c192287_g1_i2|	7tm_1	Nn-GPCR-A20	Proctolin receptor	NAVTIVVLTRRQMRSSTNNYLTALAISDLLYLVFIFSLSIRHHPGMSRPHHWFYWHYFRYALWLTDASSSTSIWLTVTFTIERYIAVCHPIKGKVFCTESRAKRVVVAVFILCFALTATTPHEWVINEVKDTTGQARLVMNYSVLGSNATYKRVFYWFTAVIFILLPLVLLAVFNSFLIHVVKQSRAQRRTMTNHRVERDNHSQSQENKITIMLIAVVLLALVCQLPVAVLLLYTTFYVSEPESSSNYIELSLGNIFNLLAAINAACNFVLY
c193744_g1_i1|m.27415 c193744_g1_i1|	7tm_1	Nn-GPCR-A21	Vasopressin-neurophysin receptor	NVVVLFMLLVRHKKLTRMCYFILSLCISDLITAFFNVLPQLVWEVTYRFHGGGFLCKAVKYGQLLGPYLNSYMLVMTALDRYQVICYPLSNCSWTPRRSKNMIYLAWLLALGSCTPQIFIFSYQKIDDESWDCWANFIPPWGTKAYVTWYALSVFIVPLFFLIFAYSCICRTLWVNFKHKQMGENSHRWRDTRRSQLLVRLRLQRHRSEGEISTCIHDPPMENIGPLLNSSTTLPTPMVSVHKPAITNGASEQTSRASCMTNPRSHSIRSISRAKIKTVKLTVTVIFCYVSCSAPFISVQLLHVWDPNAATNPFYKGAAFTILTLLPSLNSVVNPWIF
c196061_g1_i1|m.30588 c196061_g1_i1|	7tm_1	Nn-GPCR-A22		RRDYSNFCGIVFAVTEIMSFQCLGWLTLERLLMCKYPREKKFLTPSRVTSVVLLMWITAVVFPVTVFLGQESPRYSFFDSVTMLTLILPSDDQTVLSLVTFWIMNVYIMGLFCFTVIASVQALIIFCAKSQKELAEVTRSAPTSRAKQREMDDRRIKSTMALILVMYLISVVPRFFLIIPGLKTHARFLYYIFWWLFVVSSSWNWYIY
c196171_g1_i2|m.30764 c196171_g1_i2|	7tm_1	Nn-GPCR-A23		NTLVFLVFYRRPSLRSLSNRFVLSLTSANLVSTVLVVPVQALRLGGLTPLLSPATATGADGGHYVSRGDEEFWWCQVSKALMALAVEAAIFSVLLIAVDRYCAVTSPLHYSMTITRGRSVRLIVGVWMLALLYSLPQILAHTQAHLRPASRLAACPPGQDVVSAVPIKFGLYYAVLLALCGFLVPLFVLCWIYVRMFRAARRNSARTRRHSLGHNPAEIIIPDCPSTPDSGNHNSVRCKTRLHRRRSSNISFSSLFFREEGRAVKTAVIVIASFVTSWMPYFVFKIFEAGGWTKDIPYVDEAVTYIALASSCTSPFIY
c197253_g1_i1|m.32542 c197253_g1_i1|	7tm_1	Nn-GPCR-A24	TRH receptor	NVMVVIVVAKNKNMTTPTNCYLVSLAIADCAVLIAAVPQEIVSYYLIGNHWIWGHVGCAIMIFLQNLGINASSLSLTAFTVERYIAICHPMKAQTVCTVERAKKITLVVWVFAVCYCSPWLYLTRVAPLTYAVDYPTQECTFKLSRDQYFLYYFLDIIVFYVVPLLLSCVLYTLIARILFTSQVPKNPTVNGHHDRKRANSPRVQVVKMLAVVVAIFATLWLPYRTLLVYNSLLAMFGYSTYKDLWYLLFAKTCIFINSAINPILY
c197360_g1_i3|m.32697 c197360_g1_i3|	7tm_1	Nn-GPCR-A25	RPCH receptor	NISVLRSIAGHRSRTLASRVTLMILHLTIADLLVTFLLMPLEIGWAWTVSWEAGDIACRILAFFRTFGVFLSGFLLVAISVDRYYAVLRPLTVMEAKRRVRLMLWGAWGASGVCSIPQTLIFHVESHPDHPWFEQCVTFHSFPSPTYELLYNVAGFLAMYAIPLLTIIFCYGSIVIVLYRKDVSSREAGEERYGPSLGRTKTRTLHMTLIIVTVFFLCWTPYNIMSLWYFIDRQSAQLVDPRVQASLFIFAVANSTVNPLVY
c197493_g1_i3|m.33072 c197493_g1_i3|	7tm_1	Nn-GPCR-A26	Periviscerokinin/pyrokinin receptor	NALTCLVVARNHSMRTSTNYYLVNLAVADLLTLCLALPIEMYQMWVQYPWPWGDAACKIRAILPETLAHVSVLNILAVTGERYVAITNPVYARTTHTLARTARVLPFIWIVALLAAAPWGYYHQVNLLLGPFGSLPQSAWCAIPYHDTSTSWSWLMWVSSVGAFILPMTILLTLYCKIGVVLSIDPPTRPPAAGAGAIHTRKVGIRMLVAVVVAFFVCWAPFHAQRLMFVIVTSYGRWTAHLRSVNSKLYYFTGICYYLNSAVNPI
c198803_g1_i2|m.35647 c198803_g1_i2|	7tm_1	Nn-GPCR-A27		NLLTITILRLPQFRGVTYTYFLALAISDFLSLTISISLLHHLLVEATPLYSTAVWWSYCETLFDNIPLSISVVIVACIAIDRFFSVCRPTDFKRIHTSRYARAGILGSVILAVVIWLPVCALKEPKLYNECETSSFVPPDNRTWWVACMKIDIRNSFYFIAYQWIRQTIVTFVPIIVLTVSNILIVKEFIRLRKRKDQMSGSDQLQDNPVTESRRRNDQHLVSLLMAVMISFFITQVPSGILGALYTDNLAGRLQFEIFRAVANNLELLNHALNFYLYV
c199571_g1_i1|m.37061 c199571_g1_i1|	7tm_1	Nn-GPCR-A28		SMAKDKGTRNVTSWFLVSLAVADLLLLVLCVPLETLQYFLWTPHLSLPVCKLSSYCELLSAVASVLNLTAVSLERYIVIVYPMRSRTFCTLSNCRRAIMGVWCVSLVLSVPAGITQDVYSMTYFNATHSVTVYHCATDGDHGMMFAVYRLVIVFLLPAIFMSVFYARVIKALWVSTKKMTAMTRVYSISSHNSLASCSVSSGLVHPSPSAASGLAALHAACPLKRCVHRQKSGEEVKQARKQVIKMLILVIILFMACWGPKIVFFVFLKNGLSQESFKPLVYNTRIYLGLLPFIHSCLNPIIY
c199773_g1_i1|m.37567 c199773_g1_i1|	7tm_1	Nn-GPCR-A29		NVLVCVAVYTDRNLRKIGNLFVVSLAIADLFVACVVMTFALVNDLLGYWPFGERFCSTWIAFDVMCSTASIVNLCAISLDRYIHIKDPLRYGRWMTKRIVTCSIAAIWVLSALVSFLPIMLNLHLPYQKEDTTPDSTKKQQCALELSVVYAVVSSCISFFLPCCVMLAIYSRLYLYAKRHVESIKALVRPVTLGALEGDTSRPKKVAAPCHVSESKAATTVGIIVGTFLTCWVPFFCVNIAAAFCQGCIQDEVFKVRA
c199796_g1_i1|m.37621 c199796_g1_i1|	7tm_1	Nn-GPCR-A30	NPF receptor	NLIVAFVIGHRPELRTARNVYIINLAVSDVSMCLVCMPFTLVGLLHKNWSLGNFICKLVPVVQCTNILVSTATIVAIAADRYLTIVCVQRNRDARAYIPWSVAAIWLVSLVFPLPLFAYYFVEKVQIKDYLLYEKCVESWSSPVVKYTWNITLIVMQYIIPILVLSFVHGRIQNYLSSHKMSQRDARRAQREIERNRRTTILLTSIAVTFAICWLPWHVVNLLADFNYAGFHEPEYFYMVFGSCHAVAMSSACINPILY
c200424_g1_i1|m.39354 c200424_g1_i1|	7tm_1	Nn-GPCR-A31	CCAP receptor	NVAVIAALMLSKTRKSRTNFFIMHLALADLSVGLISVLTDIIWKTTVSWNAGNIGCKAVRYAQVLVTYSSTYVLVALSIDRYDAITHPMNFSGSWRRARRLVVVAWLLSAVFASPSLGFFRETSIDGVLQCWIDFSEAWQWKLYMTLVALTVFVFPTIIITACYTIIVYTIWSKSKIMTVNSKALSSKNGEKRVTGEDDSRRASSRGLIPKAKIKTVKMTLVIVFVFILCWSPYIVFDLLQVYGYVPQTPTNVAVATLIQSLAPLNSAANPIIY
c200493_g1_i2|m.39490 c200493_g1_i2|	7tm_1	Nn-GPCR-A32	RYamide receptor	NSLVLYTVASSRKMHTVTNIFIANLAVGDLLIMVLCVPFSVASIIVLQYWPFGEGLCIFVNYSQAVSIFVSAYTLVAISVDRYLAIIYPLRPRMTRLEAKVIIALVWGLALFTTLPIAVFSGLDPTDIRMYQSYGREVCREQWPDEVLRQYYTMALMILQYFLPLVVLIFTYSRIAWKVWGCKPITSPGSRQNATPLSVLTSPEIGRSLLRKSTSDHSPAKMIKMTLTVVLVYSLCWLPFNLLLVVLDFVEDVEYWPHFHHLWFVFHWLAMSHTCYNPVIL
c200677_g1_i1|m.40024 c200677_g1_i1|	7tm_1	Nn-GPCR-A33		TTALTILNKPKLKDRPVNKYYVLLLGTDVIVLLVSLSRVITVNGCRLYSYGVALYFAHFFFSIFSMFQSFTLFIILWISYDRYLALWNFKRFQEVQSRRVFRIRLCFTVVVCVLSHLKHLVTGEVMCSTDGVAGNSSDEFPGPTCENGTWILKDEVHSLDRNDPWEVLPWVARGLASLIVPIILVVVFNVGIVAGLIRRRLHNSAATPRTRGQAYSSIYITLAISTTFFVCTVPITVYIVFYAETEDCRGTYSVEVFRAVANLLMVIRHLTHSL
c200855_g1_i1|m.40537 c200855_g1_i1|	7tm_1	Nn-GPCR-A34		NVLVIVSIGLHRKLQVLTNYFLVSLAMADMLVASCAMTFNASVEISGRWLFGYIMCDLWNSFDVYFSTVSILHLCCISVDRYYAIVKPLEYPLYMTKGTVVFMLANVWLAPTLISFIPIFLGWYATEDHLEFRALQPETCTFEVNKVYAILSSAFSFWIPCTVMVVLYSRILREARKQEAAILSRTNSTCTINNVQRHSPSSTAQQILAAFRSSNRPKLRRNKAKQKGQQDFQLGPLPRISRSDLSNDQGSVCRSGSIYNQHPCTNSKKVNKNFVNDSGQLGLPVTQEHSSSLEVSPRTISPDLSYNEESDDRVDVSPSSRPQLSRSSSISINGHTGSGLPVRVISPVPFGRRTSMIPSGFGLGGGGSTSSCSHPVLRREHKAARTLGIIMGAFILCWL…
c200944_g1_i1|m.40749 c200944_g1_i1|	7tm_1	Nn-GPCR-A35	GPA2/GPB5 receptor	NLAVIIVLISSKFKMTVSKFLMVNLALADLCMGVYLLIIAAMDLHTIGVYFNHAIDWQNGPGCKVAGFLTVFASELSIFTLTVITSERWYAITYAIHLNKRLKLSMAVKIMVVGWTYSISMAALPLLGISNYSKTSICLPMETGNGLALAYLVSLLLVNGLAFVVITACYTSMYCSISRHDATAPHSDLTVAKRMALLVFTDFACWAPIAFFGLTAVAGVPLINVTRAKILLVFFYPLNSCANPYLY
c200944_g1_i2|m.40752 c200944_g1_i2|	7tm_1	Nn-GPCR-A36	GPA2/GPB5 receptor	ASCNPSSRMTVSKFLMVNLALADLCMGVYLLIIAAMDLHTIGVYFNHAIDWQNGPGCKVAGFLTVFASELSIFTLTVITSERWYAITYAIHLNKRLKLSMAVKIMVVGWTYSISMAALPLLGISNYSKTSICLPMETGNGLALAYLVSLLLVNGLAFVVITACYTSMYCSISRHDATAPHSDLTVAKRMALLVFTDFACWAPIAFFGLTAVAGVPLINVTRAKILLVFFYPLNSCANPYLY
c201072_g4_i1|m.41063 c201072_g4_i1|	7tm_1	Nn-GPCR-A37		VIYLFSCKKSLRSPANMFVVNLAFSDFMMMVSQFPMYVMNCFGGGYWILGAFACQVHAFTGAIFGLTSLLTLAAIGYDRYCVIVKAFDGGHISSGKAFFIILLCWGYSFAIAIWPFFGWNSYIPEGILTSCSFDYISQDWGTKSFALFLFIMCYCIPLTTIIIVYSQIVSAIRQHEQALRAQAKKMNVENLRSNVDANKQSAEVRIAKVAVANVFLWVLTWTPYASVVMMSLFGDQSKVTPLVSALPGLICKTASVYNPIMF
c201131_g4_i1|m.41194 c201131_g4_i1|	7tm_1	Nn-GPCR-A38	Moody/TIE receptor	NLITIIALVKCKKVHNATAVFIINLTLSDLMFGVFNLPLAASLFVHRAWVHTWFLCLLFPILRYGLVAVSVFTVLAITINRYVMIAHPRLYHRLYTRTWLAIMVVSTWIGAFGALVPTLLEFWGTFGLDPAIGSCTILPDSDGNSPKEFLFVFAFVLPCVAICVCYARIFSIVHRADKKSHSHGQRFLKVNGKRQKPVASPCAADPPTLQTLHATPLHDRLQLETLVKLSTSSNSVKVEIVEPGEETQKQKKEREGDANGEGGERDKKDGTRTPSPDTTPGDVTTDASSLLKTEANGFSGHNSDEGVGVSAAACSPIRICPPSAPDSPASEKSETKITRAIERRPSTISGKGGTFSQLRGTFRRTRAGSFIARQPTLSAKDSRLLKMILVIFMSFVACY…
c201618_g1_i1|m.42542 c201618_g1_i1|	7tm_1	Nn-GPCR-A39	Proctolin receptor	NAVSMVVLTRRKMRSSTNNYLTALAISDLLYLVFVFSLSLQHHPDIKQPRHWFYWQYFRYGLWLTDASSSTSIWITVTFTIERYIAVSHPIKGKVLCTVSRAKKVVTVVYFLCFALTATTPHEWVVITKTIPDTHQPYLTLDYSSLGQDSTYRHTYYWFTAVTFILLPLCLLAVFNFFLIQAVRTSKLHRRKMTLVSERDHYSHQQEYKITVMLIAVVILALVCQMPTAVLLLYSTVYEPPPKTKTYAIMRGLGNIFNLLNAVNAAANFILY
c201956_g1_i2|m.43435 c201956_g1_i2|	7tm_1	Nn-GPCR-A40	ETH receptor	NVLVPVVVMRTRDLRSSTNLLLVNLAAADLLLLLVSLPTALIELHSRPETWVLGEPMCKLVPFVEYCVCHASVLTILVISFERYYAICRPLRASYTCTKMRACTCILTIWAAAVMLSCPMLVMSQHKRVPYVDGSKVTVCFTNLTSFWATLYINLVTAIFFFVPLVLLILLYLVIGRSLMQDSASAALQHRKVDLPNMKARRQVVVMLATVTVFFFVSLFPFRVFTLWIVWTPEEVIKTLGALRYYSMLYTARVMQFANSAVNPILY
c202042_g1_i1|m.43726 c202042_g1_i1|	7tm_1	Nn-GPCR-A41		LTINPTNAIQAFEISEFFSSKGGFLLFHSIIFSFCSYVTLLTLFLLSIERYVITGRALHYQDYFTVQRTIIAIVLTWVVSLINSLVLATHHDGHLASQQQTFQKLPTSVSGEVPEGIIYVLIYYCQMALLLLLGMSILVFSLLAIWNFIHEQAKVAAEWKSLDMRVTSEFHRENRYVLTTMILMLGFFLLSSVPLTINIIFQSLDYIFFPNSTLYSYFAWWLFVAGSAWNPWLY
c202133_g2_i2|m.44060 c202133_g2_i2|	7tm_1	Nn-GPCR-A42	Myosuppressin receptor	NFLTVSTLTRRNMATPTNLLLLGLAVADLLVEVEYIPYATSTLIGGDQIMEAKEHALYVLLHAHLSQVCHTIAIWLTVSLALWRWVAVCRPHAAPTVCSMLNARRVLLVVYFACPALTMPTFFMYAVKEVSNDDGSKVYYVDFSSFALAHNELLKKINLLVFSVVVKLIPCVLLTLLLPAIIRGMWVAKRRRQRLVCRRPSGVVTTTNGAANNNTTRASVSRSSYRNKLCGRRSVSVANGTDQPKTHKKGERRDSLFAVVFTKGATERTTSMLLVVMLLFLLTEAPNGVLTGLSLVYGHDFFNDCYIQLGDFMDLLALINSAINFV
c202133_g2_i3|m.44061 c202133_g2_i3|	7tm_1	Nn-GPCR-A43	Myosuppressin receptor	NFLTVSTLTRRNMATPTNLLLLGLAVADLLVEVEYIPYATSTLIGGDQIMEAKEHALYVLLHAHLSQVCHTIAIWLTVSLALWRWVAVCRPHAAPTVCSMLNARRVLLVVYFACPALTMPTFFMYAVKEVSNDDGSKVYYVDFSSFALAHNELLKKINLLVFSVVVKLIPCVLLTLLLPAIIRGMWVAKRRRQRLVCRRPSGVVTTTNGAANNNTTRASVSRSSYRNKLCGRRSVSVANGTDQPKTHKKGEGATERTTSMLLVVMLLFLLTEAPNGVLTGLSLVYGHDFFNDCYIQLGDFMDLLALINSAINFVLY
c202444_g1_i2|m.44972 c202444_g1_i2|	7tm_1	Nn-GPCR-A44		NLLTIIALPMCKKLRTTATAFIVNLAVVELLFCLLILPMAGAQYLYLQQYDDVLLTDRDCAFFTPVKFALTQVEVQTILAIALTRALAVSVPRLYTSINRPIVMGCYITGIWIYSFALKIPAIAGILGRYIFNTHTMECDMTDTDVMARLIYIIVEAIIPVLLIFLMYIFVFIMVVRRAFIRQRKFSKNFPPPPQLAQVKLSSARVARATTRGKNKVAPPSTSTGSTSSASQRKGSNSSFKSLKKMVSDSNLRSRFLRAARLLNGKRTHQSSTVSQRLTTNRRDMRVARTIFIIFLLLLVCSVPVMTIHAVDRNAENPVRFLLLHILYWVQYCVNTAVY
c202444_g1_i4|m.44974 c202444_g1_i4|	7tm_1	Nn-GPCR-A45		NLLTIIALPMCKKLRTTATAFIVNLAVVELLFCLLILPMAGAQYLYLQQYDDVLLTDRDCAFFTPVKFALTQVEVQTILAIALTRALAVSVPRLYTSINRPIVMGCYITGIWIYSFALKIPAIAGILGRYIFNTHTMECDMTDTDVMARLIYIIVEAIIPVLLIFLMYIFVFIMVKLSSARVARATTRGKNKVAPPSTSTGSTSSASQRKGSNSSFKSLKKMVSDSNLRSRFLRAARLLNGKRTHQSSTVSQRLTTNRRDMRVARTIFIIFLLLLVCSVPVMTIHAVDRNAENPVRFLLLHILYWVQYCVNTAVY
c202444_g1_i5|m.44975 c202444_g1_i5|	7tm_1	Nn-GPCR-A46		NLLTIIALPMCKKLRTTATAFIVNLAVVELLFCLLILPMAGAQYLYLQQYDDVLLTDRDCAFFTPVKFALTQVEVQTILAIALTRALAVSVPRLYTSINRPIVMGCYITGIWIYSFALKIPAIAGILGRYIFNTHTMECDMTDTDVMARLIYIIVEAIIPVLLIFLMYIFVFIMVKLSSARVARATTRGKNKVAPPSTSTGSTSSASQRKGSNSSFKSLKKMVSDSNLRSRFTHQSSTVSQRLTTNRRDMRVARTIFIIFLLLLVCSVPVMTIHAVDRNAENPVRFLLLHILYWVQYCVNTAVY
c202558_g1_i1|m.45288 c202558_g1_i1|	7tm_1	Nn-GPCR-A47		NVTVAASVWRRGTGQQQQTAAHRHALLLSLALADLMVTLLCLPAAATSLLTFPWAAPWILCPLLTAAQSTAHAASTLSLALLALDRYLTVRRPKLAPKVSSVTLQLLVALWLVAALMALPRGLVATLQAPGPVCREMWPVPAARIIYHTAVAALIHLLPCAAVILCHAAVAASLRRRGMEDTRMNLRPRQVIIMAKDCSLGANNHKIVAASSSGDSAEGEDDRAAFDLHEVAVSQPVRDAGKGRGPQPPPRAVPTMKPAKDVHTIIRAHRRMRLRGPAHAASIFTSYRGHSVETRRRLARLLVALGAVFSACWLPYVVALVVWAVRESPGTRHALEITLVLGHAHSAVNPVVY
c202576_g1_i1|m.45377 c202576_g1_i1|	7tm_1	Nn-GPCR-A48	Kinin/Leucokinin receptor	NALVMWIVATSRKMHSVTNYFIANLALADIIIGLFAIPFQFQAALLQRWNLPEFMCAFCPFFQTVSVNVSIFTLTAIAVDRYRAIVFPLNARPSKFRSKVVIASIWLFSATLAIPNAIALRVKYIVDPRTKEDIPFCGVGGIDPVVMWTYSHVMVGLQFFVPLGIISFAYIRMGWELWGARTPGNAEDARDAHVLRNKKKVIKMLFIVVALFAFCWAPLQTYHILQEIYPGINDYRYINIIWFCCHWLAMSNSCCNPFIY
c202625_g2_i2|m.45535 c202625_g2_i2|	7tm_1	Nn-GPCR-A49	CCHamide receptor	NGALIFMFLKHPKLRSAPNTHLVSLAAGDLLMVLLTVPFTSIVYTVSSYPFGEAVCRASEFAKDLSLGITVFTLTALSADRYMAIVRPVTHHVSDSTGHVAIAVAIGIWVVAALLATPAAIFSNTPELVNPKGEKFHICTPYPEYLGAVYKQVHALVKAIMYYLLPLALIASFYVLMARHLFISAQFLPGEAAGQQRQAQARRKVAKMVLAFVTIFAICFLPLNVFNLWWHFAPNSRETYDIYWHTFRIVGFCLSFINSCINPIAL
c202976_g1_i1|m.46375 c202976_g1_i1|	7tm_1	Nn-GPCR-A50		NSRVMWSLRSKWGKRGRMTILSFNLTLADTLVVLVTILGQLMWEVLDMHWYLSNVACKLYKVASTFAITSSNYMLVAIAIDRHEAVVRPLNPFISAKNLVLAAWAVSLLPSLPNLFVFLRHETPDGGVYCVSKFYTKELDNNFRKVYLIVVLVLVFVSCQALLLILYLRIYFTIWRQSSYFKSGERGNGDSRRSNSLLPKAKTKTLNMTIVIVSTFFITNTPYVIQELMMAFWDMNKINPNVLALFGIISASNSCFNPFIY
c203070_g1_i2|m.46638 c203070_g1_i2|	7tm_1	Nn-GPCR-A51		NIIILATFITMPGPKDVIMYYLMSLGVSDLVAGVVVVPLSVYPALVQRWVYGDAVCGLAGYLETTVWFAQLCTFMWISVDRYLAIRKPLRYETVQTKTRCQCWVVFTWITSMMLCCPPLLGFNSSSHWDAEAYVCWLDWGSMIAYAITLIPMVLGPTLITLFYTYGYIFNTMRRLKTCVVGQDKEFITALTSNLANPDHAMSFVLVLAFWLSWGPCVGVRTYEFLSGHHIDVRFLHFAVFWLGALNSCWKSLIY
c203226_g1_i1|m.47184 c203226_g1_i1|	7tm_1	Nn-GPCR-A52		NILVCLAICLERRLHNVTNYFLMSLAVADLLVSLVVMPFGAIAGFLGYWPFGVVWCNIYVSCDVLACTSSIMHMCTISLGRYLGIRNPLKTRSSSKKTVGVKVVLVWLLAMLVTSFITVLGIVDTTNIVPTDYLCTINNQAFFIFGSLCAFYIPMVIMVVSYALTVHLLRKKAKFAGDAPAGKARTMGRYRSVRRKPQQPPHSFAFTPRTSYRGSYSNGHAGHYEFSNIHKCEQATQTPESIARETRNFKLKALRLQLVGTAAWHLRFLPTKKRDALAANAVANEQKASKVLGLVFFAFVICWTPFFILNIYFAACPTCHVSDHLANVCLWLGYVSSTINPIIY
c203260_g1_i1|m.47347 c203260_g1_i1|	7tm_1	Nn-GPCR-A53	Tachykinin receptor	NLIVIWIVLADRRMRTVTNIFLVNLSVADAMVSTLNVVFNFTYMLNLHWRFGRIYCKISQFVSILSICASVFTLMAISFDRYIAIMHPLRPRMGRKATILIVVWIWVSSTCLSMPNMLFFTTAPLPLKDGDTRVVCYAQWPDGDQGYSQSEYVHTVVLMVLTYILPLLCMGFTYARIGMTLWGSRSIGEQTPRQVESIKSKRKVVKMMIVVVSIFAICWLPYHLYFILSNLMPEIAHTDYIQETYLAIYWLAMSNSMYNPMIY
c204226_g1_i3|m.50791 c204226_g1_i3|	7tm_1	Nn-GPCR-A54		NVIAAAALLLDKNLRHNPSTAFMVNLLLSLVPVNALGLPWYGIRVLLEGFFPENMIIILRVMNLIFIQVHLHTICAVAIIRTLAMIHSHTYKRLMRKRWVAVSLVVIWLYSSLLWVPLYSGVFGDLKYDQNQLSVSLSSDTNDRIHDSIAYGLPLFITSTCYILMYIKVQLLKRGSSGQHNIVDGVQESDAINHWKNHVTRTILVIFVIFTVCNVPYFILLILRVDKMLPTIWVIFLVIFSAQFCVSPVVY
c204348_g1_i1|m.51230 c204348_g1_i1|	7tm_1	Nn-GPCR-A55	SIFamide receptor	NSFVVAVVLRAARMRTVTNVFIANLAIADLLVNIIVMPTTLIGHLLNAWVLGLFVCKAMSYLQGVSVSASINTLVAISVDRAMAICYPMRCQITSRACRSIILVIWAFSLTITLPWAIFFNLEPIPETDLHVCTDRWPDERSGNLYFVLANLVMCYLLPLTVISICYLLIWRKVWRRKLPGEQQDVGVAMMMQRSKIKVIKMLLVVVILFTLSWLPLYAIFARLKLGVAPTEMENHTIHILAPIAQWLGASNSCINPVLY
c204366_g1_i3|m.51268 c204366_g1_i3|	7tm_1	Nn-GPCR-A56		NTATLLILNHLRKQNIRLSCLLGSLVMSDLLTVICLVTFDLPHLWYDDFVWVMGRGTCKVAAFLQAVAVLANSTTLIAIAVDRYLTIVLSHRHTPWPEWRLSHAIAFVSIVFPLSCGVSAPYMVYYGLEGPYLGYSMNGNLTMTLTCPDYFCLSEEASIHRYQVALVCITFLPLLFTFCACYTIVIHFLHRQPTLSHGHTRQLARTHKVMMTVTAIMVIFVVCRLPAWVLLLLPQPTGSHQASSRLAFSYAHYSLHTLTLCGPAFNPFLY
c204507_g1_i1|m.51818 c204507_g1_i1|	7tm_1	Nn-GPCR-A57		NSYILFLSCTQNFRQTRTTTHILLLHLGVINLLIAALFLIGFFPSLIQVEWLGSDGCSAVGSAWFTLHVAAIWTLTALNVDKYVAIASPLHYARFVSLGRVGVTVAVSWVLSAGLCTLPLLLPGLDSTSRPPGCCLPDVVSASPLLGRSYALALSLFGYILPAMLVASANGRILVIARHHRHRIVSALWDVTVSAQATVTPQRSHFYLTRYRGRSAATTVFHFVGTFIILYLPSAVCLLYEALARSYVPVNVSITNFALLTFAPAINGFVY
c204573_g1_i1|m.52014 c204573_g1_i1|	7tm_1	Nn-GPCR-A58		NLGVLIRTFKIIRSGHDNKPAFYFIGNLALSDLAIGLYVIIAFLLHVTDRNDLWQQSSCMVQIAVSVTACQETIFTITLIAVDKYLYICHGLRYCFLVTSTRVYLALGLSWVVSLLIGTLPAMGMRGTWEEACHRCVFAQIVSTDFTIIFFITSVVGPFAVVVTLYSMLLVLALKMHKARYGGSYTGDEKARSSNFRLSFMSKRSKSSKSSNSSKVTLSTTASSSSAVSQTKVNRRRARKKEMAEYKTKLPGITEKDASAKLIRYKSQDDQDHEKKPPTPDGEMTEKLIRGQMAPRRDQLSQEAGVAEDSLQTLPLRGSTTCQSDDDAAPVESEHSSRQDNLDSDAAEVTDQVGEEKVKESKCGDGEEDISHVSVMVDERGVESQGNSVSVSGTGNMNT…
c204594_g3_i1|m.52116 c204594_g3_i1|	7tm_1	Nn-GPCR-A59		NLCIIIILLKNRLLLRTSVNVFILNMSVADLITSLAGPIPFTISQVSYFWPLGRIWCHLEGYILMLVMLVSVTSLATISFDRMVGVVFPFHKHLKRWNYVAIIVAIWVVSAILALPFCFYRKYTVRAWKDLIETNCGEEDQKIRIWWVVSIIGLTWLPLSIMVVSYTTIFVYFKQMRFSFMKSREHPAMVHLKKRVVRMMFAVVVAFTVCWLPFQILKIANNIFIDESGHFVDEKAEQTYNDLLTVAQYMVYTNAAINPIVY
c204594_g3_i3|m.52121 c204594_g3_i3|	7tm_1	Nn-GPCR-A60		NLCTIIILLKNRLLLRTSVNHFILNMSVADLILTITGPIPFTIRDTSNFWPLGKVWCHLEGYIQMLVLLVSVTSLATISFDRMLGVVRPFHNHLKLWQSVALIILIWISSAIIAVPWCIYRVYTKHIWKDMTQTICGESDQIYTWWIVGVIGLTWLPLSVMVVCYTTIIICFHHRKFKIATSKEHPVMTHLKKQVVKMIFMVVIIFAICWTPLQLLKITNNDFLDENGQFKDKATERTYNILLTVSQYMIYINPAVNPIVY
c204682_g1_i2|m.52706 c204682_g1_i2|	7tm_1	Nn-GPCR-A61	NPF receptor	NSLVVVAVIRKPAMRTARNVFIINLAISDLLLCLVTMPLTLVELLSQYWPLGDHPFLCKLVGTLQATSIFVSTISITAIALDRYQVIVYPTKNSLKTVGAVLMLLLIWVISFILALPNFIWRTLKHHVINLPNLYSINFCFEEWPTEHGRGYYSVFVILVQYCLPIITVSVAYAMICRKLKFRMANSTVRSSKKGERDDRRMKKTNTLLITIALIFCLSWLPLNLYNLVVDFHNPFGDDMETMLVVYAVCHMMGMSSACSNPLMY
c204682_g2_i2|m.52709 c204682_g2_i2|	7tm_1	Nn-GPCR-A62	NPF receptor	NSLVVMAVIRKPAMRTARNVFIINLAISDLLLCLVTMPLTLMELLSQYWPLGDTPFTCRLVGTLQATSIFVSTISITAIALDRYHVIVYPTKKSLQKVGAVGSLLVVWLLSFLLALPNFIWRTLETHHVNLPGIEVVRFCFEDWPFEHGRAYYSIFVILVQYCLPILTVSIAYARICNKLKYRMTNASTRSARSRKEDLRMKKTNTLLVSIALIFCLSWLPLNLYNVIVDLHNPFGEDTESMLIVYSVCHMAGMSSACSNPLLY
c204791_g2_i1|m.52991 c204791_g2_i1|	7tm_1	Nn-GPCR-A63	FMRFamide receptor	NLISITILSRPKMRSSINCCLIGLTSFDMIVTTTSVLMFGLPEICEYTHTMLWYSEGVYQRVTPFVFPLALVAQTGSVYLTVTVTVERYIAVCRPLRARYLCTYGRAKVYVISVALFSFIYNIPRFLEVSNKVCNIDGETFVIVVPSVLRLNPYYIEIYIMWVYLIVMYLVPFLSLMIFNFFIYKEVRAANHERQQLSRLQRKEIGLAVMLLVVVTAFFVCNVLAFIINVLELLDITIAELTMSSNLLVTVNSSVNFIIY
c204805_g1_i1|m.53022 c204805_g1_i1|	7tm_1	Nn-GPCR-A64		NLLTILALPYTRRLRHSATYLVVNLAVAEGIFCVTILPISAAHLFTLYMTSGMRPLFDTQGCNVFVFLRYVNIQAELLSIAAIAVNRCVLIAVPKKYPQVFSGRKTAVLIAAIWLCSGFLMLIPLLKIYGEFTYNNNTDECDFSDNTKYDQGPRKLFLALGFLLPCVVIIVSYSYIFYKARQSSVKIQSRGSSLLKNTDNSSSDTRPTRPKEGLRSRDIRIARTIGVIFLAFLLCCTPVSVVHYLDSKFHMPTLLLLLHPVYWAQYCINIFIYV
c204895_g1_i2|m.53294 c204895_g1_i2|	7tm_1	Nn-GPCR-A65	Tachykinin receptor	NTLVMWIICAHRRMRTVTNYFLMNLSAADLFMSVLNCMFNFIYMLHSDWPFGAVYCTISNFMANVTISASVFTLMAISFDRYIAIVKPLEPRMSKTSARVFILVIWSSSMVLSLPCLLYSTTVSFTYKDDEVRRGCILRWPDGQTSSSQHEHIYNIVFFITTYLLPMLVMLGCYFLIGRELWGSRSIGELTDRQVASIRSKRRVVKMFIIIVTMFGLCWLPQQAFFLYTFHNSQILDTAHIQHIYLAFYWLAMANAMINPVIY
c204895_g1_i3|m.53296 c204895_g1_i3|	7tm_1	Nn-GPCR-A66	Tachykinin receptor	RTVTNYFLMNLSAADLFMSVLNCMFNFIYMLHSDWPFGAVYCTISNFMANVTISASVFTLMAISFDRYIAIVKPLEPRMSKTSARVFILVIWSSSMVLSLPCLLYSTTVSFTYKDDEVRRGCILRWPDGQTSSSQHEHIYNIVFFITTYLLPMLVMLGCYFLIGRELWGSRSIGELTDRQVASIRSKRRVVKMFIIIVTMFGLCWLPQQAFFLYTFHNSQILDTAHIQHIYLAFYWLAMANAMINPVIY
c205091_g1_i1|m.53986 c205091_g1_i1|	7tm_1	Nn-GPCR-A67		NVLVIVSVALHRRLHSTANYLLVSLATADMLVALCAMTFNASVELSGGRWMFGRVMCDLWNSFDVYFSTVSILHLCCISVDRYYAIVRPLEYPLTITRRILTVMLAHCWLAPTLISFLPIFLGWYTTADHLRSRDTQPYACAFVVNAVFALVSSAVSFWVPCTVMVVMYFRIFQEARKQERMLLSRASSANSASYSSSVRLSTAPHQQRDPAAAAVARQQLLAALQSTPFTPAPRHQEFLMKTFTDTSSTASVATASSGVPSVGPSGSSSSRSSSGGGVVAANSVVAGNGAGTSSVVKSSGTNGSNSGSIGWRHSRHGSTASWHGPSRHNSHVPCNRRMHSTPLVTNKAGQLPVGRREHKAARTLGLIMGAFVLCWLPFFTWYVSINVCGPSCRCPHAV…
c205162_g1_i1|m.54236 c205162_g1_i1|	7tm_1	Nn-GPCR-A68		NVFVIAAILLERNLQSVANYLILSLAVADLLVAALVMPLGAVYEVSKEWALGPELCDMWTASDVLCCTASILHLVAIALDRFWAVTKIDYIHQRSPKRVGSMIAVIWSVSFLISAAPMMGWKDPEWHERLRNKMCIISQDVGYQIFATITSFYLPLTVILVLYWRVYQAARKRIRRKIGTNAHSALCRGPVTISETTTFTRMSSQPSPEKTSNGSTLNGHPVDGGREDTTTSAVVAAVTSAAAAQVMPRHLRRREVESRKERKAAKTLGIITGAFVMCWLPFFILAVLMPLCTVSCHFNPYLIATFLWLGYFNSTLNPIIY
c205682_g1_i1|m.56238 c205682_g1_i1|	7tm_1	Nn-GPCR-A69	ETH receptor	NVLVPVVILKDRDMRNSTNYFLMNLSVADLLVLLICLPPVLIELHSVQDLWVLGYTMCKLVPYVEMSVVHASALSLVVISLERYHVICQPLQAGYRCTKAKAVAAITVIWAISFISAGPLLMIVQYNTARFYDGTYKPQCIMPIHGNWIKSYFFATSILFFFLPLFLLVVLYTIIARQLLVDTYELTHKKENPQMRARRQVVVMLATVVLFFFLCILPMRVLYFWIMTVPNETVTSLGIEGYYNLLYFCRIMYYINSSINPILY
c205719_g1_i1|m.56371 c205719_g1_i1|	7tm_1	Nn-GPCR-A70	NPF receptor	NMMVGWVIWRKRTMRTPRNLYIINLTVSDLSMCLVCMPVTLVGLLYKNWGMGSLACKLVPVLQGANIMVSTSTVVAIAVDRYATIVKVGGSTRSKFHVASSICAIWVSSVLFALPLYFYYIVAQVKLQHILLYSRCVDHWPSRSAKNVWIIALLLTQYGIPIVVLSVVHARIKRYLSQHMMGQYDARRAQKEIERNRKTTILLSTIAVAFAVCWLPWNIVNLLADFEYEGFKDPTHLYTVFGACHMIAMSSACINPVLY
c205768_g1_i1|m.56523 c205768_g1_i1|	7tm_1	Nn-GPCR-A71	Allatostatin-C receptor	NTLVIYVVTRFSKMQTVTNLYILNLAIADELFVVGIPFLMTTSMLRYWPFGSIMCKLYMITTSLNQFTSSLFLTIMSADRYIAVCHPISSPRFRTPMISKLVSLTAWTLSALMIVPVFMYSNTLQDNGLDNCNIFWPESQGVRGEIAFIRYSFALAFGIPLTLIFIFYSLVLHKLKSVGPKTKSKEKKKSRQKVTRLVLTVITVYVICWLPYWVLQLTLILSTPKQGHSNFMVVLFMISSCLSYINSALNPILY
c205768_g1_i2|m.56525 c205768_g1_i2|	7tm_1	Nn-GPCR-A72	Allatostatin-C receptor	NTLVIYVVTRFSKMQTVTNLYIVNLAIADELFVIGIPFLMITSVLGYWAFGSIMCKLYMITTSLNQFTSSLFLTIMSADRYIAVCHPISSTKFRTPMISKLVSLTAWTTSALMIVPVFMYSNTLEVNDLINCNIFWPDSFGISGQFVFTLYSFILAFGIPLILIFIFYGLVLHKLKSVGPKSKSKEKKKSHRKVTKMVLTVITVYVMCWLPYWVLQLALIFSPPREGQSPFMVVLFLISSCLSYFNSAINPILY
c205854_g1_i1|m.56989 c205854_g1_i1|	7tm_1	Nn-GPCR-A73		AVVCATPWVKRPMSPTVRLSLSLAAANTVFSLSLAVAVLVSSYLPVVHEIHLSICLKLSIEAVRMGSILVQILHLMVVALNHYIGTLRPLHYAATMTPSMLKVVLVALWIIPMAGMFVAFSSVPEQGFKSPMCSNNHFIIHGITFRIVWTALFFGPTVLIIIIYLHIFHLLKHRALYLVSAEQRNQLRRNIKTIRTTALIVGTFVLGWGPAVVKYMLVCEECAIAPRSISLTMHSAIGATVNIIYCLKVFTDTFIY
c206216_g1_i1|m.58867 c206216_g1_i1|	7tm_1	Nn-GPCR-A74		NGVVLWLFSVTRSLRSGTNILVMNLALSDLLMMLSQYPILITNCFSQTWTLGPFACEVSGFCGALFGTVSIITLALIAFDRYRAIVTPFGSRQLSMGRAVVWVAGVWVYSASWCSLPFFGWNQYILEGFLISCSFDYLSEDVWSRSYVVLLFLAVYVIPLAVICYCYVVIVSSVSRHDRDIVSHERAQGESVKFHNLQRREARLSRVVFTSVFFWVLAWTPYAVVSLVGVLSWQSLLSPLVTMLPALFAKLSTVYNPFIY
c206398_g1_i1|m.59872 c206398_g1_i1|	7tm_1	Nn-GPCR-A75		NVLNLVVLTRPSLRGPTFRYLKWLAVANLLVCVVLLPFTLHSQATPVPYAAALYFAHIEVPVGNALIASSVYIVVGLSIDRFVAVCYPRKYRNLHSHYVASVRIALSFVIAFIIYIPMGFYKMVVPASGSPDRFLIEGNLRVVSTQWFMVYEYLLEICVRFAPAVLLAVLNTWIIIEFKRISRRRLLLSQGISFEVSAIPSHSYFEGNANITVVNHSPTNGQIEPESIAIEPVAINGPCVSNLSNTVNNPATSTSFSNVSPLHQEGLILNSNGYVSGMDYKVVDNTSLNGNGYKPVSADDDMASTRNSSAKSTIRSTGEKETIGLSMINVSAPAATVTAPRGMSERRHDMERRLVLLLVSIIVAFFVTNIPAAILSLTFSDDKRKDLNFQIFRAIANNL…
c206541_g1_i3|m.60488 c206541_g1_i3|	7tm_1	Nn-GPCR-A76		NLLVCVAVCLVRKLRRPYNYLLVSLAVSDLCVALLVMPMALLHELLGEWQFGQLACDVWVSFDVLSCTASILNLCMISVDRYLAITRPLEYGVKRTPRRMVAYIAFVWLGAAFISVPPILILGNEHGDGSICEVCQNFWYQIYATFGSFYIPLTVMVIVYYKIFCAAKRIVDEERKAQAHLRLVEEAEADARASTAVLGSYTQLKPVSRYSVVEVNNGGVETRLAPEGPPLSSKDETGSLLGPDSPHHLEDESVMSAQCEHKTNSMVPPRLVVCSSSVSSAASADSTTGSRWSLCETNGKAHPPNANAGARTPTQPQHGHNCYNACQSTNGSGTNGSPRKRSHPPKIKLKFALAKERKASTTLGIIMSAFVVCWLPFFVLALVRPFKKPSAIPAWISSL…
c206653_g1_i4|m.60976 c206653_g1_i4|	7tm_1	Nn-GPCR-A77		CSLGWLAWAWAWPVQGVGVVTITYERYTAVTSPLSNQLSTRLGLLLAGWSWVCGGVVGVLVAGGLPHSVLQLTCRPAAHTRNDDFLVALVYVVCPCGLLLYTTLGFIWFRTIAAAKSQGRVDTSSVEHNEGGEVVSGVGVESCRRVRCPCHVEVELVTIARTSTAFCPSCVTDGWWTLPAQPDLQTLVCSAGQWTTPVLVEKSHSTPLPQESDTSDLARTLILAQCGTEMDGSRCPTPSNHHQEEEEEDTFTRGGVYIGSLESHMRTHQAFCSGMNVRSQGCQTGEVEASPPVIEWRLHPSTSREDLFQPPVVAHVEVQCNGLMEDVEPRPQALGLREAVDLRPQPPELAGLVGDVCVRDARARLTGRTRVEAARALPAFFMSLVQVLLWLPLPIMSLT…
c207055_g1_i1|m.62879 c207055_g1_i1|	7tm_1	Nn-GPCR-A78	Relaxin receptor	NSFVIIWRSIYSSGNKMHSFLIVNLGVGDFLMGVYLIIVAVVDLQYRGVYAAYELAWRTSSLCRLAGFISTFSSELSVFTLTVITVDRLIVIKFPFGVRRVKGSVTRWVMAAVWVLVGFLSALPLTHLEYFNNFYGRSGVCLALHITNEKPNGWEYAVFIFLVLNLLSFGVIAVSYVFMYVAARDTHTAARTSTETRGSDGGMAKRMTMIVATDAACWLPIIFLGIASLCGITIPPKVFSWIAVFVLPLNAAINPVLF
c207057_g1_i1|m.62930 c207057_g1_i1|	7tm_1	Nn-GPCR-A79		NLVVIIVMAKNTQLRSPLNMFLLNLAISDFGISIVGNPMSLVAALNRGWDFGQRVCVGYAFLMSFFGISSISTLTALSFERYLMISKPWDTTKLTHKGSYFIIGGIWGYAFLTTSPPLAGWGGFDIEGPGISCSVDWETGSWENVSYIVFLLWLGLGVPVSIMAFSYTNIVLTLNQHGQTGLQTGVARAEKRVAVMVLIMGTTFLMAWTPYAVLAMLMAFGNPDLVTPGAAVVPAIFAKSSCMYNPVIY
c207083_g1_i2|m.63024 c207083_g1_i2|	7tm_1	Nn-GPCR-A80		NTLAVSLMLASITHLHHTTWYLINRTVADMLFLLTVPVDAGTHLQDSWLYGSVMCQVRSTVAIMAPLLSSVFLVAIGSSWYLDACKPNLDAKYRSILLKVVSAGCWFGCFVFSIPTFLQSEVFMEVSRVRFHCVSLPLSEDTILGQVLRFEIILLVFAIPFVISWVFVSLIHQAHKNQTNVLPQPSTSETAPSLPGPKLPYKLLITLLVAFTGCQGPYWLVYLVRELLRHVEFSAGAMMIFPVTMCLPALNANINPLLCIY
c207106_g1_i1|m.63126 c207106_g1_i1|	7tm_1	Nn-GPCR-A81		NLVVMVVFLWRPWGRTPLQVDRVVGLLALTGLATTLISVPFHLYSFLAGTYPAQGSLCQVQGFLLNLLCLLCLWYTTVLAVERYVKFASPHEHTLTFSLLNLNVVLSGVLVLLLIEVSGPIYGWAEYGYVPDCGVCVLNPVSTHILTYTVIQTSCYVSLPAFLTVCAACCVLYRCNTQPGPLTQGSQVLKSGVGMSVLCGAMLCSVLLMLPYHALLMLQAAQIPVPVWSKVLSYWSKIISLACVYPVI
c207342_g2_i1|m.64549 c207342_g2_i1|	7tm_1	Nn-GPCR-A82		SVAAFPAASLNDTTTEPDVWESDALCRLYGFLLVLLHTVAVWVVVGLHCDKYCAIATPLRYNQIVTRHRVAAFSCLAWLVSVAVASPPLVGTYSYTFSQGVCLPVWHRADATTYTWTLTTLCIILPFTILLIVNSRIIMIARHHQHRIFSAIFEVMMSAQATVTHQKNPFDIPKKKRKSVWTVLEQIVAFVVCYYPFFGTVVWESLQGRRANEYWVLLGLTFLLISPLVNSFIY
c207374_g1_i2|m.64800 c207374_g1_i2|	7tm_1	Nn-GPCR-A83		NVAALFIITKNETQRYRKQTFMLRCLAGNDLLALLGSFVQMYVQLYLPNANGKLLCASRIICRAFGLGSGCVALVMAVERWLALTHPFTYQKHVTYAVIRRSILGLWTFNLMVVCAPFAGFGLWYDESFTPPCVRYRLAKSVLDRTYAYLVFAYGMVMCSVIVCCNLAVIRVLCRMRERLLPRRHSRASCRSSSSTCGDNSMNHATVEELSFARLMAVLSIFFVVCWVPQLTTIIVAQVVGANKGIYRLADVFIALNFALDPYMY
c207422_g1_i3|m.65060 c207422_g1_i3|	7tm_1	Nn-GPCR-A84	Bursicon receptor	NGAVVVVLVFARAKMDVPRFLVTNLAFADFFMGLYLGFLAVVDASTLGEFRMYAIPWQTSVGCQVAGFLGVLSCELSVYTLTVITMERNYAITHAMHLNKRLSLRHAAYIMVLGWLFACTMALLPLIGVSDYRKFAVCLPIETKGAGLGYVVFLMFINGVAFLILMGCYLKIYCAIRGSQAWNSNDSRIAKRMALLVFTDFICWAPIAFFSLTAAFGLQLISLKEAKVFTVFILPFNSCCNPFLY
c207430_g1_i1|m.65092 c207430_g1_i1|	7tm_1	Nn-GPCR-A85	SIFamide receptor	NCFVIAVVFRTPRMRTPTNYFIVNLAMADVLVIVFCLPATLLSSIYYPWMLGWIMCKLVAYVQAVSVSASVNSLVAVSLDRFLAIWFPLKLQITTERARALIVIIWIMAVASAIPYSIYFETQVFYTQAPDLIVCVEMWPSRQAERFYFLIAHLLFCYLLPLLLIIFFYVMIWIRVASRHIPGDSRDAAVHEMQQRSKVKVVKMLVVVVIIFMLSWLPLYVIFTRIKLGDELGETEGAVLAIVTPMAQWLGSSNSCINPILY
c207468_g1_i1|m.65317 c207468_g1_i1|	7tm_1	Nn-GPCR-A86		NAAMIAHILRRRLYRDPTNAYMLNIGVCNFIMSVLLLPLSLAILLIQNWIFGSFLCYIVPMLQDVPIHATMVTLVFVSMDRYRLILYPHKARIPPFVAVLSVWVVSVCVVLPYAVYMNYIDLQGLFGKQFEGVGICTVNLGDDIDEYIRGLFIALYALPLAFVIFLHVRVSGELKCRETPVSLAMLDSTSRGSQQDVWSLHDNSRPSSSAILTETDGGRDAFLYHDAHQLPSFLTPAPMGIGGGNGGSHTPTLLGGRTPSLHQLEEAEVDVVREKRNQRYIATIVTCFALCLCPLMILRLVKNMVLETYDNSGHFDITFITFVWVAFLPTITTPALY
c207568_g1_i1|m.65793 c207568_g1_i1|	7tm_1	Nn-GPCR-A87		NALTITVFAIDRKLRRLTNYYIVSLAVADLLVGVLGIPFAILTAVGLPKPLWACLLMLSTLLMLCTISIFCLVAVSVDRYWAILYPLRYSRVMTAKIARRIIFCCWGAGTLVGLLPVMGWHEEYKASCVFTQVMNYDYLVFLYFCTIIGPGLLMAVFYTHIYTVVLKQTKLSVKSEHGTLRQIAAHEPQADAASLVGPGGGSQRQRSGFFRTQSRGQVSESSSIKYDQRRGSTNTNIVQQMTHPNKREVKAAKSLSIIVLFFMISWFPLYTINCVQAFCDDCRVPSDLMFFTIILTHLNSAINPFLY
c207568_g1_i2|m.65794 c207568_g1_i2|	7tm_1	Nn-GPCR-A88		NALTITVFAIDRKLRRLTNYYIVSLAVADLLVGVLGIPFAILTAVGLPKPLWACLLMLSTLLMLCTISIFCLVAVSVDRYWAILYPLRYSRVMTAKIARRIIFCCWGAGTLVGLLPVMGWHEEYKASCVFTQVMNYDYLVFLYFCTIIGPGLLMAVFYTHIYTVVLKQLRQIAAHEPQADAASLVGPGGGSQRQRSGFFRTQSRGQVSESSSIKYDQRRGSTNTNIVQQMTHPNKREVKAAKSLSIIVLFFMISWFPLYTINCVQAFCDDCRVPSDLMFFTIILTHLNSAINPFLY
c207728_g2_i2|m.66715 c207728_g2_i2|	7tm_1	Nn-GPCR-A89		NCLVILAVFLSSKLRTVTNLFIVSLAVADLLLGMAVLPFSVTVEVFDTWLFGKLWCSVWLAVDVWMSTASILNLCVISLDRYVAVTRPVSYPSLMTSSRAKLLIASVWITSFVICFPPLVGWNDRHKNLVSASSPTSDGGTGEGGGSLDDEVSCHLSCELTNDVGYVVYSALGSFFIPMLVMLFFYWKIYCAAAETTRAINQGFRTTRNKKIFGSRFQEERLTLRIHRGRNSVQEHNSHHRNNSAERRHNGQSNNHHHHHHHRKNSPKGKVSSIKMKNLRPQLIMKSSISLPPDMKYDGNNFALSERCDLCNAQCSRDHSNVELLSVSRNDNSSKTDSCYTVDTNFSEIDSTSQRLQPGGGGGGGGSGGGVGGGGSDGLTPSSECPPPTPSSLQTRRYQ…
c207831_g1_i1|m.67428 c207831_g1_i1|	7tm_1	Nn-GPCR-A90	RPCH receptor	NLCVLKAILGGGRKQRKSRVNLMLLHLAIADLIVTTVMIPVEVGWAATVQWMAGDTSCRMFSFFRIFGHYLSSFILVCISIDRYFAVVHPLSLNAADRRGKIMIAFAWFLAFSCSLPQVIIFHVENHPIFTFYVQCVTFNFFPSVHHEIVYNIFCLVMLYVAPLSIIIIFYGAIVVTIFQKSRMSSDDSTIRRSSLGYLGRARARTIKMTVSIVLAFFICWTPYVVISLWFCFDRSAAALLDEKVKKGLFIFACFNSCVNPIVY
c207843_g2_i1|m.67480 c207843_g2_i1|	7tm_1	Nn-GPCR-A91	ACP receptor	NLTVFITLFRNRHRKSRVNLMIMHLAAADLMVTLINFPLEVGWRITTQWVAGNLACKLFQFLRAFGLYLSSLVLVCISLDRYFAIVHPLKVNDAQRRGKIMLTFAWSIAAVCSLPQSVIFHVDTHPVFQNFKQCVTFGFFRTQVEEMTYNLFCLAAMYFMPLLVIIVVYFRILWEISQKSKDSKEEPSGRGGRGGRMRLRRSDMSNIERARARTLRMTVIIVLAFIWCWTPYVVIVMWYMFDRESAEQVHKRLQDALFIMAVSNSCVNPLVY
c207983_g1_i2|m.68243 c207983_g1_i2|	7tm_1	Nn-GPCR-A92		NTIFLVIFFRRSSLRSISNRFIVSLTVCNLLASWLLLPLVIADTFLPNWQSASLCRAIDAVSELVASASVFATLLIAVDRFCAITDPLHYHMLVTRPKSIAMIASGWVAAGLIAAAAGLGDMSDRAWNVCGASEALRETTPEFWSYRSYFVVINMAVSFMAPMVLLIWIYIRIYLAAHKNSERTRRNSLCGATLDAVTPSRAPSRTPSTRSTSSQIVTTLRYRISNASLFLHKEESRAAKISVVVIVLFFICWLPYYSATLLHTSLLQVWVPGVVHGVVLVLALSNSALSPYLY
c208050_g2_i2|m.68651 c208050_g2_i2|	7tm_1	Nn-GPCR-A93		NVLVILSVFTYRPLRIVQNFFIVSLAVADLTVAVFVLPFNVAYSIIGKWIFGIHLCEMWLTCDIMCCTASILNLCAIALDRYWAITDPINYAQKRTLKRVLIMIGLVWTISVIICLPPLFGWNDWPETFTEETPCILTQEKGFVVYSSSGSFYFPLFIMTLVYIKIFTATRRRLRERAKASRLNQIPNTGKARVTREEDSAVSENGQNGYNDSCKKKLVQKKRRKKRKTVTAQTTATTTTTSLVPPPIAESSITENDISNPKEDCSPVEEEKKSSDVVIKVNPKSGSQIHQFIEEKQKISLSKERRAARTLGIIMGSFVVCWLPFFLMYVILPFCPTCPEPNIKIINFIVWLGYINSSLNPVIY
c208050_g2_i3|m.68652 c208050_g2_i3|	7tm_1	Nn-GPCR-A94		NVLVILSVFTYRPLRIVQNFFIVSLAVADLTVAVFVLPFNVAYSIIGKWIFGIHLCEMWLTCDIMCCTASILNLCAIALDRYWAITDPINYAQKRTLKRVLIMIGSVWGLSFTISLPPLLGWNDWPKNFTEETPCILTQEEGFVVYSSFGSFFCPLVFMSIVYIKIYKANLQRIRKQSDSRNGKTVAATPGNDKVSLWKTLKTKLNGSRDRSSSPISPTGTPRKVETSLTDHKPTNQNSQQDNPQENSVSGAGPRHDSNNIFKKFLQDKQRISLTKERRLARTLSAIMGCFVVCWLPFFLTYVIESFSNKPSDRHMNLVTLLGYFNSAINPVIY
c208076_g1_i2|m.68847 c208076_g1_i2|	7tm_1	Nn-GPCR-A95	Relaxin receptor	NILVIVWRLLYENDNKVHSFLITNLALGDLCMGLYLLIIATVDINYRGVYFIYDALWRTSSLCQLAGFFSTFSSELSVFTLTVITLERLVVIVFPFRVLRLSMRQTKVIMGVVWACVVLLAGLPLMDTHYFRNFYGRSGVCLALHITHEKPSGWQYSVFVFLALNLVSFSVIAGSYWVMYRAASSSSAAVRSDLQRRESSMARKMTLIVVTDAACWLPIILLGVISLAGVTIPPQVFAWVAVFVLPLNAAINPLLY
c208077_g1_i1|m.68850 c208077_g1_i1|	7tm_1	Nn-GPCR-A96		APNFTTMFMDSSNHVDAKHGYLLFQSVLFSTCSIVSVLTLFMLSLERFILTGRPLHYQEYFSVGKVQVIIVISWIMSFIDALMFAAHRDGHLGARWSTFNKLPTGDSGELPDGISYAFVQSSRIALLNIAGVSTVIFSLLSLKNFVKEQKRVAAEWKSLSLKVGGRYEEENRYIMVTMLLMLMLFLVSSVPLMVEVYFRTFSHFFLYDAVYSYLAWWMFVAGSAWNPWLY
c208077_g1_i2|m.68851 c208077_g1_i2|	7tm_1	Nn-GPCR-A97		NEIKRVGNHVILRDEFHVFQSVLFSTCSIVSVLTLFMLSLERFILTGRPLHYQEYFSVGKVQVIIVISWIMSFIDALMFAAHHDGHLGAQWSTFNKLPTGVAGRSPEILVYEIIYNTQITLLMVGAVSTVIFSLLSLKNFVKEQKRVAAEWKSLSLKVGGRYEEENRYIMVTMLLMLMLFLVSSVPLMVEVYFRTFSHFFLYDAVYSYLAWWMFVAGSAWNPWLY
c208298_g1_i1|m.70075 c208298_g1_i1|	7tm_1	Nn-GPCR-A98	Relaxin receptor	NLMVLGGRVLSRDDNKILSLFIRNLAVADLLTGFYLVVVAAKDLQFRSEYHEHAYYWMTSWQCTLTGVLAMTSAEVSVLILSFMSVERWMCITWPLAAPKLSLEGAKVALTCIWALGFLLALTPVLYYQGQQRFYGTNGLCFPLHLDDPWVPGWLYSALIFVGLNQIGVVLILMSYTGMFCSIRRTRANTPLSLGDREFAMRFFFIVFTDCLCWTPIIILRIMALADIPITPKLYAYVVVVLLPINSALNPFLY
c208370_g1_i1|m.70552 c208370_g1_i1|	7tm_1	Nn-GPCR-A99	CCHamide receptor	NGALIVIFARNKTLRNVPNTYIISLALGDLLVLFFTVPFVSTIYTIESWPYGGFECKFSEFVRDISVGVTVFTLTALSADRYMAIVSPVKKAVGAARGVTVRIAVSIWVVAVLLATPSAVFSNVRVFKVSTVKSISVCYPVPENFVDWYMPASILTKALIYYLLPLIVIGTFYLLMARHLLASDVPGESHVFHKQIRTRRKVAKVVLCFVLIFAVCFLPTHVFLLWFYFDPEGSNNYNDFWHALRIVGFCLGFINSCINPIAL
c208486_g1_i2|m.71238 c208486_g1_i2|	7tm_1	Nn-GPCR-A100		LAGYLTICNHGLRERLAASFSNSLIVSIGIFSTLSFIYGVLLLTIPIFSYMSLAGCFVRMVQRYLSLVSCLTITCLALDRYVAICRPLRYYNLITVFRCRLLCSLCWLCPIILLLLPCVVELPTMCLDRRTNMTFLVAYSVLYTIGAFITLVFYVLVALEFRWAYRTQPHSDDKEATDAVVRYKTARSALLVFMLYAILSLPHTLLPLASRILGQDLVPQLLVDGGHLIHRLHLL
c208587_g4_i2|m.71968 c208587_g4_i2|	7tm_1	Nn-GPCR-A101	Bursicon receptor	NGVVVVVLVAAYAKMDVPRFLVTNLALADFFMGVYLGFLAVADASTLGEFRRYAIPWQMSPACQVAGFLGVLSSELSVYTLAVITLERNYAITHAMHLQKRLSLRQAAYIMAVGWVFAITMAVLPLTGVSDYRKFAVCLPFETDGAGLGYVVFLMFINGVAFLILMGCYFKIYCAIRGSQAWNSNDSRIAKRMALLVFTDFICWAPIAFFSLTAAFDIHLISLEEAKVFTVFVLPLNSCCNPFLY
c208637_g2_i1|m.72285 c208637_g2_i1|	7tm_1	Nn-GPCR-A102		YYLYTTTRPTHSRTVFFVLLSTLIWTDLVGKIITTGPALAAYVKGEWVGGLSMCNFHAFAMMLTSLVTHLLVSTMAVERFIGIRHGYFYNKNITTSRTKLLLLGIWLFSVLFCAMPLFGAGQYAMQYPGSWCFVNIHVNSTSPITYRIYTNVFGIFTIANLLVMVVCNIVVIIVLLEKTLSRRTNLCEATLLCLRLCRHRCSGSSFCAPHRTYRQRELEMQMVIVLLVITIVFLISWTPLDIRLFLNQLWPHSTRAEHMQDLIAVRLTSINQIVDPWAY
c208637_g2_i2|m.72287 c208637_g2_i2|	7tm_1	Nn-GPCR-A103		YYLYTTTRPTHSRTVFFVLLSTLIWTDLVGKIITTGPALAAYVKGEWVGGLSMCNFHAFAMMLTSLVTHLLVSTMAVERFIGIRHGYFYNKNITTSRTKLLLLGIWLFSVLFCAMPLFGAGQYAMQYPGSWCFVNIHVNSTSPITYRIYTNVFGIFTIANLLVMVVCNIVVITTLLCLRLCRHRCSGSSFCAPHRTYRQRELEMQMVIVLLVITIVFLISWTPLDIRLFLNQLWPHSTRAEHMQDLIAVRLTSINQIVDPWAY
c208862_g1_i1|m.73878 c208862_g1_i1|	7tm_1	Nn-GPCR-A104		NLLVLLSFIVERAIRQPSNYFIASLAMTDVIIGSVSMPFYTVYVLMGEWTLGPILCDLWLSVDYTVCLASQYTVLLITIDRFCSVKIAARYRGWRTRTKVMVMVAMVWIVPALLFFISIFGWEHFVGYRSLLHNECEVQFLRDPVFNTALIVTYYWVTLVVLFVLYAGIYKTAYDMQKKSEAKHRKMQTLVALSAGGMAGMAGRTAGLGMSKTQSTLLSQDKPQPGPPPVINTTTQAPQGGSGVSDSSSSQKTSSKTTETTSFSERRGEQAEKS
c209002_g1_i1|m.75121 c209002_g1_i1|	7tm_1	Nn-GPCR-A105	Relaxin receptor	NTFVIIWRSAFSSFNKLNSFLIVNLALGDLLMGFYLIVVGGVDLHYRGVYAEHQHFWRTSWLCQMAGFLSTFSSELSVFTLTVITVERLRIIMHPSHNKSTKPTKLVMAGVWIVVGVLATIPLVNREYFKNFYGRSGVCLALHITQEKPSGWEYSVFIFLGLNFVSFGVIAVSYVLMYFAVRKTRMEAARISRREDENLAKRMTLIVATDAACWLPIIILGVVSLCGVDVPPKVFSWVAVFILPLNAAVNPVLY
c209022_g1_i1|m.75281 c209022_g1_i1|	7tm_1	Nn-GPCR-A106		NLLVILVVYYNVHMRSSTNQYLVNLAVADLLVTLLCTWVHLVRNLSHPHHVLPAIICKLDGFAQATSLLASVLTLTVISVGRFVAVIFPLHARTSPDRAHRVIAVVWVTSALLSCPTLFYRQLYSIKWANFTSWHCDEVWPSEVTYDPVVRRCVTTYDPKKLFYIILNTAFYFLPVGIMVISYSLVVWRLWMTQLPGEHCVPARNTATRAKKKVVKMVSVVLLVFVLCWTPLQTIILYSNFVHVDHNSLPEWFGVMEFSAYFIALSNSALNPIIY
c209023_g1_i1|m.75287 c209023_g1_i1|	7tm_1	Nn-GPCR-A107		NVLVLLAVFMSRNLRSSTHYLIVNLAVADLLLGTTVLPFSATLEVSGKWYFGQVFCGVWATADVLCCTASIWSLCVISLDRYIGVTRPLAYSTIMTEKRMCVLIAAVWALSIVISIGPAFGWKTPADPDPTVCTVNQELGYVLFSVTGSFYLPSLCILVVYWRIYRAAIQQSKFLESGVKTTKTSVTLRVHRGGDTRLTLRAHRGGMGVGIAAGMAAGLATGVGGLNGHCLVNGQTKPPEPEVKRSGLRIHRGKGIANLMPPTPHLRLAMTPLNWNNDRVGEGGGRGRTRGRQQQQRDATQEPESPSNSPERRLAGPPGKMAKFRRQKKAAKTLGIVVGVFLLCWFPFFFILPL
c209130_g1_i1|m.76168 c209130_g1_i1|	7tm_1	Nn-GPCR-A108		TLLLLHLSFCDFLYCTINLPLTIITYGYAIDPKKGDPSKFFCTGAALFRYVNALAEWTTLGLLTVQRCVDLGRFRGARFFRPRPTIFFIVAIWVGSVLLQMGALTEGHFNYDEETYKCDMTKSEARIFFYSLESLLPCGLMLTGCLSIIFQIWRNTRKLRAAGMPKDLVHQRFRKMLMSTALLLALLLLFLACIIPICVYSIMMLVTGHNQVSLGIGIFMFYWIQYAVNFMIYAASN
c209130_g1_i2|m.76169 c209130_g1_i2|	7tm_1	Nn-GPCR-A109		TLLLLHLSFCDFLYCTINLPLTIITYGYAIDPKKGDPSKFFCTGAALFRYVNALAEWTTLGLLTVQRCVDLGRFRGARFFRPRPTIFFIVAIWVGSVLLQMGALTEGHFAYDRSTYKCDLSHTSSRVYFYCLQSLLPCLLMLTGCCSIICQVRRNTTKLLAAGMHKDLVTRRCRAMMRSTALLLALLLLFLFCVIPICVHNVETLLTGQINVPLNIAIYMLYWVQYGVNFFVYAAVNP
c209185_g1_i1|m.76767 c209185_g1_i1|	7tm_1	Nn-GPCR-A110		NILLILAISWDRRLQNMTNYFLLSLAVTDLMVASLVMPLSIVVLILGHFPFSSELCLLWISLDVLFCTASIMHLCTLSVDRFLSLRYPMKFGRHKTRRRVVLKIVLVWCLSLAASLPLSLMYATDPHSTIVDGVCQIPVSLFQIIASVICFYIPLIIMLVTYALTARLLSKKQSELQGTVLESSSASPSPRSVRWKKLLCKTTSNLSTSTAVSLTDGEISEGGCSRIESRCEEGKLRRFGSSPLRRPPLVRYTSHHYRAALVRGGGTGVRGYSTRDLKVDGNSGGGGTEDRLFPHLPTSPGYELSVFPQAPCSAPTSTTTSPLHRRHRDTDAQSQPDAHPSCTLGEGGNKDPQGHALNSSCEQNGDPRRRGREECGEECEGGDSSSGHVAVPCSCAPRF…
c209214_g2_i1|m.77040 c209214_g2_i1|	7tm_1	Nn-GPCR-A111		LCYLYGNTRRQNTRTVFYVFLCTLIWTDFVGKIITTPPAIISYAYGAWVGGKAMCDYHGFSMVLVSMLTHFTVSAMAVERFLGICQGYFYSRNVTPTRCRYLLVGIWVFCTAFSLLLLFNVGQVVLQYPYTWCFTNIHLCPSTTPLRYRVFTTTLGVIHVTHLIIIVVCNVFVVGTLLKMRLSRQLPPSLCHPDRSRRSHNDHELQMVIVLVVITCVFITSWAPLDMILVMNQLWPPHITNKDHILELIAVRLASLNQIIDPWVY
c209214_g2_i2|m.77041 c209214_g2_i2|	7tm_1	Nn-GPCR-A112		ALCYLYGNTRRQNTRTVFYVFLCTLIWTDFVGKIITTPPAIISYAYGAWVGGKAMCDYHGFSMVLVSMLTHFTVSAMAVERFLGICQGYFYSRNVTPTRCRYLLVGIWVFCTAFSLLLLFNVGQVVLQYPYTWCFTNIHLCPSTTPLRYRVFTTTLGVIHVTHLIIIVVCNVFVVGTLLKMRLSRQLPPSLCHPDRSRRSHNDHELQMVIVLVVITCVFITSWAPLDMILVMNQLWPPHITNKDHILELIAVRLASLNQIIDPWVY
c209367_g2_i1|m.78371 c209367_g2_i1|	7tm_1	Nn-GPCR-A113	Moody/TIE receptor	NLVTIIALSRSVKLRIHATTAFVISLCVSDLLFCSINLPLTTSRYIHESWVLGETLCRVFPFFFYGNVGASLLNMVAITVNRYILIAHHGLYDRVYRRQYIYLMIAIVWVFSFGVMVPPLVEVWGRLGLDPPSFSCTILKKEDSSPKKFLFLFAFLLPMVAIIGCYSAIYYKVRQSRRKLVAHSNKGGSPSTFNAQVTRKEDLRLTRMMLTIFLCFLASFLPLMIVNVADDDVRVPSLHVLASVLAWASAVVNPFVY
c302375_g1_i1|m.82309 c302375_g1_i1|	7tm_1	Nn-GPCR-A114		NLTVIIMYCRYRRLQNSSNLLVTNLALADLLMMSKAPIFIINSFMQRPYTGRTGCEVYGAVSLLAGLSAIWFLTAISFDRYNVVRHSLNTHHSSPRFQTRAVVGVVWVFSCFVTLLPVFGWNRYVPEGVLSGCTVDYLSDRWVDRSFVYMLLVVAWASPMAVVIFCYTYIVIKTERRVVVLLALWTLSWSPYALVVAVSVTFDSALITPLL
c54703_g1_i1|m.2193 c54703_g1_i1|	7tm_1	Nn-GPCR-A115		NFIVVWVFLNTKSLRSPANLLVVNLAFSDFLMMLTMFPPMVITCYWQTWTLGAFFCELYAFFGSLFGFVSIWSMVWITLDRYNVIVKGVAGEPLSSKGVFLRLLVTWTVGFAWCLPPFFGWNRYVPEGNMTACGTDYMTESMFSHSYLYVYSALVYFTPLFTTIYSYFFIVKAVAVHEQGMREQAKKMGVKSLRNEESQKTSAECRLAKVAMMTVALWFIAWTPYLVINYSGMLNKAGVSPIYTIWGSVFAKANAVYNPIVY
c81247_g1_i1|m.3358 c81247_g1_i1|	7tm_1	Nn-GPCR-A116		NGLVIYLYMKCKALKTPANMLIVNLALSDLIMLTSNFPAFAYNCFSGGKWMFSPFFCEIYAALGAVTGVCSIWTLAMISWDRYNIICNGFNGPKLTQGKAMTLCIFCWVMAIGWALPPFFGWGKYIPEGILDSCSYDYLSQDYNTRSYNLCIIFFDFCLPCALIIGSYFFIVKAIFAHEAAMRAQAKKMNVTNLRSNEAESQRAEIRIAKTAIANVSLWLVCWTPYAIITIQGVTGNYENITPLVTMLPALLAKSASCYNPFVY

## Sheet: GPCR-B
PFAM domain	Code	Comparative annotation	Sequence
7tm_2	Nn-GPCR-B1		VVYQTLYPVGLIISAVFLAATLLVYCLVVELRDLLGRCLMCSVFALCVAQTSTVIVQMATHLLSMTACVVIAVFMHFWYLSAFLWLNVICFNVFLTIWWKSDASFGRVSRWFAIYSAYAWGLAILITSVALARDFSESLQDSSLPKPNFGQAKCWFSGDEALIIFFYGPTSVILGINVVLFCASAYKLCSLNKSTEARMFQFSLYLKLFVLMGITWIFEAISFFVQRETKNSSGNYVWLVFDLINIMQGLII
7tm_2	Nn-GPCR-B2		QLMGWMSLAGLGLSCVCLLLHLVVFVLVSDLRNLSGMNLASLCLALLISYITFITNVFAKPSPSGCIALAAVMYYFFLSSFTWMSTVAFDIWYTFRLSKTELRVSGGKQWQKFLAYSLYSWLLPAVAVTVLIMIHIQQPKGIPEDYLPSLGKRWCWFGHRKALLVFFAIPMITIIIINSIFFICTARIITMTTSATSTITASTHHKNQYKLYLRLAVLMGFTWVSGIAAGYLQLEAIWYVFVVLNTLQGVFI
7tm_2	Nn-GPCR-B3		LMGWVSLAGLGLSCICLLLHLIAFLVVPDLRNLSGKNLASLCLVLLAAYTTFILSVFGEAGKRECFILAAAMYYFFLSSFCWMNVMAFDIWRTLKLATSELRVSAGGQWTKFIAYSVYGWILPAAALSVLVTLDLVRPDGMAPQYFPTLGERWCWFGQRKALLVFFAAPLTTIMLINIIFFICSARIIAETTQSTAKMTSCSPHQNQFKLYMRLALLMGLTWISGIVAGYLQLEPIWYIFVLLNTMQGVFI
7tm_2	Nn-GPCR-B4	DH31 Receptor	QGVNTIYIAGYSMSLVALCISLFIFCFFRSLKCTRVTIHKNLFVSFIINNAMWLVWLECVAGRVDVVISNTVGCQVLHVFLHYFLVSNYFWMFCEGLYLHTLLVVAFVAEDRIMKWFYMLGWGAPAVFTIIYGACRGNDDEQSVYCWIEDGKYNYILNVPVVLSMLLNLFFLVNIVRVLVTKLRAVNTAPDTHSTRKAVRATLILIPLLGLHYILIPFRPPKGSPVESFHLVVSAIAASLQGLGV
7tm_2	Nn-GPCR-B5	DH44 Receptor	GNLATIHLLGYAVSVTALVVGVYIFTRLKDLRCVRNTLHINLLLSYLLVDLSWLIAASATMLLSDVGGAVFCGSLLLYHFFHLANFTWMFVEGLYLYLLVLKTFYVDTIKLRVYLLLGWGVPLPVTFVWAFVRIIFRPAREGTSTGGGAGTSTGGDVGQVQIGCPWVTESSLNWVHRSPVLLVLALNTLFLARVMIVLVKKLRATNTTQEAQPWVKQGLRALRSLMVLMPLLGIPHVLLLLAPTQGTLALVIAYVRATVLSTQGLVV
7tm_2	Nn-GPCR-B6		SVLGVVSTVLMSLSLFCMFLHMCIFFCQYKRRSIPRLTHFLMVFSLFIAELFLLITFNANDNYVACVVYASLMYYFFSVAFFWMNVISFDTCRAFCSHTYVKSTIKTFIGYFVYTTTVPLLMTVTAVVVDLLSPPDFVLRPDLGTGRCWFNNKWGLVLFFICPVFLILIIDFILYIIVVYEIYKQQKSAEFASRAAIKNNKRRCRSDASNKKSEDQCDYPPSSAVTSRSTTPDMGTSAMCLEELPGGGLERQQKKTEHLKVVRDRVIIYSKVALIMGMTWVFALVSLFVESSVVNYCNVFFNCLQGTFI
7tm_2	Nn-GPCR-B7	Methusela Receptor	NVREILYPICQFISLFFLSLTVVCYCKVPELLKNGGWYQLWHVLSLILAFSSNICQSFLNFWNNKMLCIAIALLMQYGYLATFFWLSVLCFEVWRKIRSLARCLPPSSVPVWVYPLYAFGGPFAIGIITVCMQFLAPDNVPGIIKPYLGESKCWFLDEMSRFLYFYGPIALLFIFNIIFIALTYWNYKIIEENSAVLRNLSKDESGNESATAMRTSVELTYRRRDYIADFKQQFSLLVIMSTCWVTEIISWQVPPPELWLVLCFMLG
7tm_2	Nn-GPCR-B8	Methusela Receptor	NVREILYPICQFISLFFLSLTVVCYCKVPELLKNGGWYQLWHVLSLILAFSSNICQSFLNFWNNKMLCIAIALLMQYGYLATFFWLSVLCFEVWRKIRSLARCLPPSSVPVWVYPLYAFGGPFAIGIITVCMQFLAPDNVPGIIKPYLGESKCWFLDEMSRFLYFYGPIALLFIFNIIFIALTYWNYKIIEENSAVLRNLSKDESGNESATAMRTSVELTYRRRDYIADFKQQFSLLVIMSTCWVTEIISWQVPPPELWAVTDVLNALQGFFI
7tm_2	Nn-GPCR-B9		SSLQLYMTVVSCVCLTCCLVLYAINPRMRRPRLQASCMMSMIISQLFAILAFQTNRMTRETKYGALFCSSIAVTSLVFFLAMFFWLNVISFNLYHTNWNGIDMRQFGRWFVCYNIYAWGCPVVVGLVAVLMDTLKPSGAALPYFVSPNCWFRDKSSAWAYMYGIVLVLLMVNLCLFIHLAYRFQRMFKLQPSAATPRQFRQRLRLHLTLMVIMGLGWAGELLVPNFTSCNWRSAAGVIVSNLQGLLL
7tm_2	Nn-GPCR-B10		RDTQIIELVCNSLLVVACITTMLLFFATGMFYQDCVAQMGFQCSLIAAYLCLLLAHPIYVDVEYETGCIVVAVVLHLLFFCAFMFLMLEALTIAHLLVIHIKSPFQKSNWLMVIFGVCVPLVVVGVSAGFLYNDYPDFSRQNCWLNPLGAVVYVETVPIGILIIATTILILSTVCSAETSPELIEVNLRGRQSDGHKLRWVVLALMVELAIVWGLGVATYHQGDQGTYIAFCIFTLILAFT
7tm_2	Nn-GPCR-B11		KSEMLDPVLLAVSCVFLAATAMIYVTVSELRRTSYCHCFVPMILTLLIKSILILILLFTRNILKQDKKLCLATAFVNLTFVLSSYFWLNVVCFDIWWTLTSKGCGAINKRKMFFKYALYAWGCPILLGTMALLLDIVEHATHLQPKFYEGSCWFYNNASRWAYKNSVILILLVINCGFFLHVIFVLSKKLDNNDINNANSRNTRNNNSRWKTFVRLFIVMGVVWILEVPSPFAPWVECVWWRVLFDTITKLQGVVI
7tm_2	Nn-GPCR-B12		PAMNAISAALVCISLLGMFLHMIIFVALPKRRNIPSMNLFSMTISLFIAEFIFVSFFNMNQNYTACVITGILIYYFLGASFLWMNVMSIDICRTFLSSTYKMKSRATFIQYSLYAWSVPLVGSLVAVLVDQLSVEYVLTPQFGTHVCWFNNKWGLVAFFTLPSGLVILVNIMLYGMSVFNIYKQMKSGEFASSTVRKHRSSGENKGGKRKENILNPSESSINKNLTNNKSSEESESPRCSERIKERIQRRIQGHKKQRIRLVLYCKLALMMGLTWVFAFISIHTQSFIFEYLFIVFNGLQGAFI
7tm_2	Nn-GPCR-B13		MWLTILRYIGYSISFLFLIVYIIIVLLSSDLKDMFHVMGVNLSVAVLLGAVFMLVSDLHSIRDDRHTCTAIGTLIHYFYQSAGAWVFTLGIASFSAITSGVIGGRLRVYIPISWGMPLISVGLTYLLFLLDLGEDPRCFISWENPAKYVFFAFQFLFVFVSLICAIVVLTNMSTPALRKDNLIDDYGSFCHGAAMVMLFFDLTWIFGFFCYVRLGFNGPDFYPIFQVLNSWTGLVI
7tm_2	Nn-GPCR-B14		AALRILAYVGCVVSLVCVAGSLFVFSVFRGLASPRTAVHRHVCVCLTAAELVFIIGVWRTDAPILCGVVAGILHYTVLSAFAWMFMEGVHVYLSVARAVECDSLRLRWWHYTLAYGLPLLVVAAAAVIDPFSYGTPQYCWLRTDNYFVFSLVGPALLLLAAHVALLAAALIYTCRLSPDDALKTKEMARLDSTRAWLRSAITLLLLMVLTWTLGLLFLHQPSLPIAAAFCVLNALHGIFI
7tm_2	Nn-GPCR-B15	Lipoprotein receptor	LALDIITIIGCCLSIIGLLLVFTTFFLFKKWRRSLSNKILVNLSFSVFCSVVIFLAGINQTWNLILCRGVAVGLHYFILASFGWMLVEAVHQYLKFVKVFRTYIPRFLWKASVCAWGIPLLPILTLLVYDSSLYDSNNDYNGDAKICWMSAKGFKFAFLPPLIATMTVNLIIFSKIIHGAVCGRARVTSTMSERVLFMNQLRMAVCVFFLLGFTWIFGLLAVCQIRIVFSYLFCIFNTLQGFFL
7tm_2	Nn-GPCR-B16		EILRWWTIIGCSLSMLCLTMCITCLSLAVKSIKNQSGSCIISIHRHLCLCLLVAELVLLSGLDATHNIIGCTVVAALLHYFFLATFTWSAIEGVNLYLMLGAIFRTFEPAKYFWCVGYGFPLLFVGITLISTQTHGYGTERACWLEPKGLIWTFAGPVAIIMLVNLTFFVFAMRVACGKRQIGNSSIKNSRVKLKGSFALILILGLTWITGFFYVTKGSQAFAVIFTILNSLQGVGI
7tm_2	Nn-GPCR-B17	PDH Receptor	DSVRYITFLGALLSLVTLTITIFIFTYYRTLECDRLRVHRNLVVSLIIHFLVMVVLSEPFISHRQTRTYRDVDWLCKTLLALRMYAQMASINWMFVEGLFLHSRLTCNVFDSGAPFTLYYIIGWGAPFVFILAWATTMSLHYPVHCWQGYGGLLYVWILVAPMVTALMINLVFLVNIIRILVTKLRASDAVETTQVRKAIRATAVLFPLLGITNLLFSVNPGGKGDLEGAYMLTNALLQASQGVFV
7tm_2	Nn-GPCR-B18	PDH Receptor	DSVRYITFLGALLSLVTLTITIFIFTYYRSLECDRLRVHRNLVVALIVRFLVMLVLTEPFVSRRHTHTYRDVDWLCKTLLSLRMYAQMASINWMFVEGLFLHSRLTSNVFDSGAPFTLYYIIGWGWPLVFLAAWATTMALHYPEQCWRGYGNLLYIWILVAPMVTALMINLLFLINIIRILVTKLRASDAVETTQVRKAIKATAVLFPLLGITNLLFAVNPGDKGDLEGAYMLTNALLQSSQGVFV
7tm_2	Nn-GPCR-B19	DH31 Receptor	QLINTIYIAGYSVSLIALAISLVIFFHFRTLQCTRIRLHKNLFLSFILNNILWIAWYMEVAGKPETVFENKTGCQVLHIFLHYFLVANYCWMFSEGLYLHTLLVVAFVSEERLMKWFYLLGWGAPGLIVTIYAAIRGSYSSDTKHCWIDESHYTLILSTPVCISILANLVFLVNIVRVLVTKLRANHVPADTNGTRKAVRATLILIPLLGLHYVLMPFRPAPGSNGELVYQVVAALVSSFQGFCV
7tm_2	Nn-GPCR-B20		EIHSLLTLIVLLISLAGLTLHIIVYLLVPRFRNLPGKNLFCLSCCLFIAHLIFLTGMKTHIHELCVFISAALHYFWLASFCWMNVMSVDVCRTFTSQLYRGDTDARQSFILYSIYAWTIPALVVTLSFVFDYTNVLPEYRPGYATDLCWLNNRNGLALFFLFPVGAIVLENTILFFVTACGIYKQAKAARYANRRSQSVKAGHGAKNSQPGKMQKEGGGLKQILQGRRSAKERVRLILYIKLGLIQGLSWITGFMAAFVDVPACWYPFTVLNGLQGAFI
7tm_2	Nn-GPCR-B21	PDH Receptor	EVSRVIETVGLSLSLASILVSLAIFSYFRSLRNNRTRMHFNLFVAMMIQLMVRLTLYIDQYVTRKTQQRSTGIDNTPVLCEVFYVLMEYARTAMFLWMFIEGHYLNSMLTAAVFTDQPNHTIYNLFGWGVPVVMTTVWAAVTAIQHTGTECWWGYNLSPYFWILEGPRLTVIITNFLFLLNILRVLITKLQASVSSETQQAKKAVRAAIVLLPLLGITNSLQMVHSPLEGNIVEFAAWSFVTTFLTSFQGFFV
7tm_2	Nn-GPCR-B22	PTH Receptor	PVVRVVSYVGYSVSLATLIVAFTVLACIKRLRCPRNTLHMHLFLSFICRAVGALTRDQQHDLFLTPEPLLDGGTWGCRLFTGLWQYFILANYAWILMEGLYLHNLIFLALFTDNSAITLYIVLGWGLPLVLVLGWVTARMTAENTLCWFTNERPWVFWTFIRGPISTSIVVSFALFINIARELLLKLKSSTTPASRKYRYRRWARSTLVLVPLFGVHYAALLGFTYFMGKNHTIELIWLFTDQFFASFQGF
7tm_2	Nn-GPCR-B23		FGLTAVLLGLSCTALLATAFSLISTRVRRGLVTVKKVNTLAGRILLSYVMSYLVGFLLLAVNMKVEVAQDNVECHIMAGLLTFFLLAAFQWNTSICLESLLLTLRVSTSEGWRYVYHSAWAWGVPGLITALSLVLDYHRYSLPCGVITPKVGLYKCFFSDRNAKLVYLYVPMLVSLCANIVLLAVARYVRSAKLRRLEHGPRGRPSGNENSQNPQSTTSKDSDDNSNNNTSSQHQPATTQASGLRTHQTRNLWIESVKLVVWSGATWLMEVIGFVVAQYIVTPSESWYDYLWYLPSCINSLRGV
7tm_2	Nn-GPCR-B24		NILIGVLLGISCLFLVATLGVYLGVAEIRDRTYGRCLISMVTAMLASFLTIIINNQVQESSDAKCITMAFIGHVSTLATFFWLNVMCYDMWSTLRSSQQKHHSKKVFLLYSIYAWGGPLVVGVVALVIDSLQLNNVIRPHYTDGTCWFYGTAEYWLYLAGIISILVVINLFFFVHVAVTLAGDFKKTRRTFNTTTSHSSNAPKTKLQVWLYIKLFIVMGIVWIAENISVAHQRNSCTYWVFFDIINALQGVFI
7tm_2	Nn-GPCR-B25		KTTLNTVLLGISCLFLVATLGVYLGVAEIRDRTYGRCLISMVTAMLASFLTIIINNQDQASSDAECITLAFIGHVSTLATFFWLNVMCYDMWSTLRSSRQKHHSKKVFLLYSIYAWGGPLVVGVVALVLDSLQLKNIILPQFLNGKTCWFYGNEEYWLYLAGIIFVLVVINLFFFIHVAVTLGRDFKKRRETFGTNTSHSSNSTKTNEQVWLYIKLFIVMGIIWLAETISGAHQRKTCTYWVFFDIINALQGVFI
7tm_2	Nn-GPCR-B26		KTTLNTVLLGISCLFLVATLGVYLGVAEIRDRTYGRCLISMVTAMLASFLTIIINNQDQASSDAECITLAFIGHVSTLATFFWLNVMCYDMWSTLRSSQQKHHSKKVFLLYSIYAWGGPLVVGVVALVIDSLQLNNVIRPHYTDGTCWFYGTAEYWLYLAGIISILVVINLFFFVHVAVTLAGDFKKTRRTFNTTTSHSSNAPKTKLQVWLYIKLFIVMGIVWIAENISVAHQRNSCTYWVFFDIINALQGVFI
7tm_2	Nn-GPCR-B27		VLLGWITYLGCALSLVCLAVAIVTLVTHKLKHQRSPSANTTRIIRVNICACLFVAEVVLLAGLDKTENEVGCAVVAGILHFFFLAYFFWMGVEGVNVYFLLVRVFQTSRSPLRYYLASGYGLPALIVAISAGVRYNGYGTKTFCWLDPNYHGLIWAFSGPSLCILLINVVMFTLGMKVLLRQRPGEPSKNKKEARQRKKRLMKSSFTLATLMGLTWLTGYLYVSNGSEALEVLFTLVASLQGVVL
7tm_2	Nn-GPCR-B28		NYVYPFLLLCSCVFLAITLLIYVSVPELHAKVHGKCLVAHVSSLLLAYVSLVTIQWSTGVMPVVACKIMASLTHFSFLAAFFWLNVMCFDIWWTLKSMRPVAETGELSRFRFKMYSVYSWGCPIIISLVAIIVQALPEDFNVIRPDFGSKKCWFDNDKSLWAYFFGFVLVLVVANIIFFAQVAYILIMAQNDPILQRTRQQNRERMWLYVKLFLVMGLTWITEVVSWQEGTCEAWVITDIVNTLQGFSI
7tm_2	Nn-GPCR-B29		EEILIPVLMSLSCVCLAFTWIVYMVVPELRKRNTDRCLLSLVSTMIVAFITIMVNKSSREVFSSVQCTITALIMLMTVLAIFFWLNVMSYHIYSRVCSPRSDHREGNRVFLLYSLYAWGCPFLVTLVAFTIDITQVDFIRPKFELPNCWFSDEHSRWLYQYGIMVVLLIINLVFFVMSVVILARRQRYKLGSDSHKHILSAWLYAKLFIVIGGVWITEVIAWQTMNHCSVLITILDSINSLQGVYI
7tm_2	Nn-GPCR-B30	PDH Receptor	LGTRIMEIVGLSLSLASLCASLAIFFYFRSLKNNRTRIHRNLFVAMVIQVMIRLVLYIDQAIIRGHIVGHSPTNTNASRQGIDNTPMLCEASYVLLEYARTAMFMWMFIEGLYLHNKITVTVFHHKFYYSVYHAVGWGVPVLLTAAWATATAMHYGNSRCWWGYNFTSYFWILEGPRFSVISMNMVFLLNIIRVLVTKLRQSNSSEALQVRKAVKAAIVLLPLLGITNVLNMVAAPLGRSAAEFGLWSYATHFLTSFQGFFI
7tm_2	Nn-GPCR-B31	Methusela Receptor	HQVNYIYSAFLAISDLFILVSFIVYLTVPDQNKRGLNKNVKLAHSVLGRILLCFLFSLFFAYLFLIIIKLFSDPINLACPSACIGVGVCMYMFFMATFFWLNVLCFELWWKCARQESSSGRRWVWYQVYAWVSPMVFGAVSLMMEFTPSISNCYIKPKFGTYSCFFSYTVTHNNGAKWAYFFGPVAVLLMADLLFFILTVRSLLVTVQQSHKGTVQKQTRQRLRLCFKLFLVMGISWLAEIISFQLGPSTVWYISDVFNCFQGFII
7tm_2	Nn-GPCR-B32	DH44 Receptor	NTISTIFYIGNSVSLVAVTLALWIFISFKDLRCLRNTIHINLLFTYLLHNLFWIVYASVQTLVNVSVGCSFFVALNYFTLTNFMWMFVEGFYLYMLVVKTFSVENIKPRVYTLIGWGVPVPIIISWVILKSQLATIHPAGMEGHELEGLVRNCPLMPDSPVDWIRKIPVLFLLSANLIFLTRIMWVLITKLRSANTVETQRYRKATKALLVLIPLLGLTYMLLIALPKELEHVRAILLSTQGFWV
7tm_2	Nn-GPCR-B33	PTH Receptor	PTIKKMSVVGYSVSLATLVISFIILASLRKLRCPRNLLHLHLFGSFMLRALVVLLKSSLLMDGIALPHNFHLQDGENYYNDGSQTWACKLMICVWQYFILANYSWLLMEGLYLHSLIFMALFTDSSAITLYILLGWGLPLGCVGIWATLRATLDDAHCWTVNNIQWIFWVCIRAPVAISNLINFFFFLNVVRVLVLKLRSSISAESMKYRKLGKSTLVLVPLFGVHYFVLWSLSTSTNAYVEIVWLFLDQVFASFQGFFV
7tm_2	Nn-GPCR-B34		YVMRCVTIIGCVVSVVSLSLCVVCFFSFKAVRGRASSVVHANLCLCLLGSELLVLGGLDSTHRPLVCTIVAALLQYLFLATFTWSAIEAFHMYLSFVKMWKTGSIQVKYYLCVGYLVPLVYVSITFALTHVIGYDTKRECWLAPRGLIWTFAAPITVILLVNLSVFVMTIRVVCFEKTPKYPSRCEKKPGDAKSHN
7tm_2	Nn-GPCR-B35		LALSIITYVGCVISIVCLLLATIVFHAFRGLKSDRTTIHKNLCVCLLIAETVFLAGVNQTDKPVVCGVVAGLLHFFFLAAFAWMFMEGFQLYVMLVEVFEAEKPRARWYYAAAYGFPAVVVAVSAVVDPFSYGTDDACWLRTDNYFIFAFVGPVIAVIIANSVFLSMSLFIMCRHTNFTASLKNKEHTKLASVSGGEESALFAKIQNHVTWVRGAIVLMFLLGLTWTFGLLYLNQATVVMAYIFTVLNSLQGLFI
7tm_2	Nn-GPCR-B36		VNPSFMLVSCVFLLVTLVSYASVPDLRKKLHSKCLISLVSALFLAYFLMPIVYFADGNMHPSVCTTIATVLLWSFLAAFFWLNVMCFDIWRTLKAMRTVSGGGEWARRRFRMYSLYAWGSSFLIALLALIMETLPDTHAVIRPNFSGTCWFKNTHNASMWLYFYGWVLALTVANVLFFFGVAFILIRSQNDPILQRSREQNRERMWLYVKLFLVMGVAWLAEVISWQEGSCGAWILTDIINALQGVTI
7tm_2	Nn-GPCR-B37		KYVSPSLMLVSCVFLLVTLVSYASVPELRIKLHGRSLISLVSALFVAYILIASIYLSGGTMSHSPCLLTATVLLWSFLAAFFWLNVMCFDIWRTLKAMRTVSGGGEWARRRFRMYSLYAWGSSFLIALLALIMETLPDTHAVIRPNFSGTCWFKNTHNASMWLYFYGWVLALTVANVLFFFGVAFILIRSQNDPILQRSREQNRERMWLYVKLFLVMGVAWLAEVISWQEGSCGAWILTDIINALQGVTI
7tm_2	Nn-GPCR-B38		PTLDALGTVLTGASCVSLFIAFCIFQCYKSVASPRTSITKQLCVTLGLSHLLLLLLLDRDFLKLSSPVCEVAAIVLHYWVTASVCWMLAEGAHLFQTVHHVLSPTRYMAAYWMVGYGVPVVVVMVTLLAAYGTDSWTDQLAYAPPGSEYCWLSTERGYIWAFIGPMMVVIVVNTLSMILAVRSAAILKANKQKTLPQQVKLWLKGCFSLNCLLGTSWVFGLLYVNTGHFFAYLFTILNASQGVMI
7tm_2	Nn-GPCR-B39	Methusela Receptor	RGVLIPAGLVVSCVFLVATLLCHLCVAPLRDLHGLCLAAYVAALLVADAMLFLTQAFSQYLPPSACVSVAVVLHVAFLSTFFWLNVICYDVWKYVGLTMQAVPLYRSPDDFRRFFAYAVYAWGSPLVIGGVAVVIHSLPQHIDWLLKPDFVHNRCWFREGKEILAYFYGPMGVLCLANTLFISHTCLLLYCADRKCDCIFGRCRSPDHTLYRTHMAEFWQRFTLFALMVGCWVMEVVSWMVGPADSELWALTDTLNTFQGVFI
7tm_2	Nn-GPCR-B40		RRLYVHIAAYSVSVAALFPALCIFLSYKQLRVHRITLHKHLFLSLLLEAVGVITFRFLQLYKKDLINQNPTWCVTLNVLTKYTSLSNYMWYLCEGFYLHKLLASAFAEQNSLVIFYLIGWGFPLVPLTVYSVVRGLRDDNTDCWIMPNESLDWIINLPPLLAILINIIFVVNIIRILVSKVRATNGNEPSQYRKAVRATMMVVPLFGLQYIVTIYRHQELGCDWHDIYQIFNNVIEGSTGAVV
7tm_2	Nn-GPCR-B41	Methusela Receptor	KVKTFLQTVGTMISAIFLILTVVFHLCIPELRDMQALCLLCHMSSLTVAVVALFTSYVFTEYMTPPHCIINGIILQFSFLVVFFWLNVMCFDIWRVIRATVQWIPLTGILASDAKKFKLYCVYAWGGPLIITIVSIVLDNLPDEPHFKGLIRPGFGLVSCWFSGDIELFTYFYGIVALLFLMNVLLLGHTVILLYQAGSAFQCFAKQVTVSAFNRHHLEAFWQRFTLFILMALCWVTEILSWKIPPKELWILTDVLNSLQGFIV
7tm_2	Nn-GPCR-B42		PGVYVGSAVCILFLMASIVTWAAHHHRIAAMNKNKHSLMNTWTALLLLVTLFTVGVYQTENQQLCQGIGVALHYLTTCVLLWIIVTVTNLYKKVTKALRPPVPVEESQPDAPLPPKPMLRFYLVGWGIALILCGISAAVNHQQYAGYSYCFLAWGPSLGAFYAPTAALVFILSTFFLLTHCMLKSLRANYPEVAGATETTELELLDANSPNSENVNAPGEEELSIASRDTAVSVSDGQHSPLTQLRAHVVTLLLFILTWAAAAIATAAPFASVIPHHTTIFSIIYAVCASSLGIFI
7tm_2	Nn-GPCR-B43		AEDVTTYTGLVLSLVLLLMAFIAFCLLRGAQTNSNTIHKNLTACLFLVQLLFLAALKIRHILVQQEFPCKLVAIGLHYFWLCVFTWLLIEGVHLYRMLTEMRDVNHGQMRFYYSCGYGLPAIIVGLSVGVRADQYGNYFFCWLSIYESVVWALVGPICAIVIIILLVFVMAIRASLTLKGHVEGFGNLRTLLWLGILFLPLLGATWVLAVLSVSEDLEILHYFFSVFSLLTAVFI
7tm_2	Nn-GPCR-B44	Lipoprotein receptor	LALDIITIIGCCLSIVSLLLVFTTFLLFKKWRRPLSNKILVNLSLSVFCSIVIFLAGINQTWNVILCRSVAVALHYFILASFGWMLVEAVHQYLKFVKVVGTYIPRFMWKASVSAWGAPVVPIIVVLVYDSTLYDSGHSSSDAKICWMSSEGFMYAFLPPLVLTMTINLIMFCLIIYGATCGRVRVTSTMSEKELLMSQLKMAICVFFLLGFTWIFGILAIWKGRLLFSYLFCIFNTLQGFFL

## Sheet: Other GPCRs
Contig	PFAM domain	Code	Comparative annotation	Sequence
7TM_GPCR_Srx c5070_g1_i1|m.211 c5070_g1_i1|	7TM_Srx	Nn_GPCR_O1		SHSVGTYTILWLALDRFMAVWTPLLYPKVQKKPNFMLVRMVVTVVACIMIHLVYIVRGEVTCSTNTITWSNDTWNTTDGYRCSYQDYKMT
7TM_GPCR_Srw c202133_g2_i1|m.44059 c202133_g2_i1|	7TM_Srw	Nn_GPCR_O2		YRLAVCIAVTGAIANFLTVSTLTRRNMATPTNLLLLGLAVADLLVEVEYIPYATSTLIGGDQIMEAKEHALYVLLHAHLSQVCHTIAIWLTVSLALWRWVAVCRPHAAPTVCSMLNARRVLLVVYFACPALTMPTFFMYAVKEVSNDDGSKVYYVDFSSFALAHNELLKKINLLVFSVVVKLIPCVLLTLLLPAIIRGMWVAKRRRQRLVCRRPSGVVTTTNGAANNNTTR
7TM_GPCR_Srw c197725_g2_i2|m.33423 c197725_g2_i2|	7TM_Srw	Nn_GPCR_O3		LALMICLVGAFTNVLNMIILTRREMVNSTNTILTGLAVADFLLLIEYSFYATSYIKGQESMFDSYFHSVFILFHAHYTQVTHTIAICLTITLAVWRYIAICKPHLNLFLCTLPRARLAVCIAYVVSPILSVPNYLMYSIHQRTDRLTNSSLYHVDFSDRARASNGLLQSVHFWFYGVLIKILPCLLLTFFIYHIIRAMYTAKRRKENLIKMGTPSMETERKLPRMEKMTEKTTRMLLTVLLLFLATELPQGILAFLSGVYGHSFFRQCYLHWGEVMDLLALINGAINFLLYYIMSHQFRVTFRFLLSP
7TM_GPCR_Srw c177587_g1_i1|m.15646 c177587_g1_i1|	7TM_Srw	Nn_GPCR_O4		LASQYSWGWAVFVLFHAHFTHVFHTISIWLTVTLAVWRYIAIAFPQNNTTWCSMQRTHTVIVAAFFCSVICNIPSYLNFTISQAEHEGQTLYIVGFSHLALAHGGFLKSINFWIYAVMLKLLPCSALTGLSFALIQELLRAGRRRAQLMKRNSSRRGHLLSL
7TM_GPCR_Srw c177587_g1_i2|m.15647 c177587_g1_i2|	7TM_Srw	Nn_GPCR_O5		ASQYSWGWAVFVLFHAHFTHVFHTISIWLTVTLAVWRYIAIAFPQNNTTWCSMQRTHTVIVAAFFCSVICNIPSYLNFTISQAEHEGQTLYIVGFSHLALAHGGFLKSINFWIYAVMLKLLPCSALTGLSFALIQELLRAGRRRAQLMKRNSSRRAADAERQADRVTIMLLAILVLFLASEVPQGILGFLTVIPDSGFFPCYQKLGEIMDML
7TM_GPCR_Srw c132767_g1_i1|m.6666 c132767_g1_i1|	7TM_Srw	Nn_GPCR_O6		LPMVICLGVLSNGLCIFILSRPSLRSASVNRYFLMLTVSDLLVCLFYIPVCTTVTGCTFSSYAEAFYFSHFGWTFVGITQAMGTYTILWLSLDRFIAVWWYSLYPIIQKKPNLFRNRMVVTIFLCIATHLTYIVTATVDCSIPEEADDLCTEGTWIVKNGYRNNFEKTWHKIYRSLFGLFIRWVPCCLLLLFNMGLVIGVMRGRVNFPTTGHGSGRSGERTLVIIMIAITASYILLTLPITVYIMGYATDVVNRCSGGHPKEVLGAVGNCLQLFEHVIHIVFLVGLNKGFRKELKILLHL
7TM_GPCR_Srw c132767_g1_i2|m.6668 c132767_g1_i2|	7TM_Srw	Nn_GPCR_O7		LPMVICLGVLSNGLCIFILSRPSLRSASVNRYFLMLTVSDLLVCLFYIPVCTTVTGCTFSSYAEAFYFSHFGWTFVGITQAMGTYTILWLSLDRFIAVWWYSLYPIIQKKPNLFRNRMVVTIFLCIATHLTYIVTATVDCSIPEEADDLCTEGTWIVKNGYRNNFEKTWHKIYRSLFGLFIRWVPCCLLLLFNMGLVIGVMRGRVNFPTTGHGSGRSGERTLVIIMIAITASYILLTLPITVYIMGYATDVVNRCSGGHPKEVLGAVGNCLQLFEHVIHIVFLVGLNKGFRKELKILLHL
7TM_GPCR_Srw c207811_g1_i1|m.67297 c207811_g1_i1|	7TM_Srw	Nn_GPCR_O8		MSLVVCVFGSIANVINMVVLTRRSMVSPTNAILTGLAMTDLLVMVEYIPYTMHQYVWQGRPLTSQYSWGWAVFVLFHAHFAQVFHTLSICLTLILAVWRYIAIAFPQNNTTWCSMQRTSRVIVVSFFCSVICNIPNYLNFTISTIEYNGQTLYIVGFSELAQAHGDLMKSINFWIYAVILKLLPCGALTGLSFALIQELLLAARRRTQLMKRNSAGRASDAGRQADRVTKMLLAILVLFLASEVPQGILGLLTVILGSGFFPCYQKLGEIMDMLVLFNSAINFLLYCAMSQQFRDTFSNLFKPC
7TM_GPCR_Srw c207811_g1_i2|m.67299 c207811_g1_i2|	7TM_Srw	Nn_GPCR_O9		MSLVVCVFGSIANVINMVVLTRRSMVSPTNAILTGLAMTDLLVMVEYIPYTMHQYVWQGRPLTSQYSWGWAVFVLFHAHFAQVFHTISIWLTVTLAVWRYIAIAFPQNNTTWCSMRRTHTVSIAAFFCSVICNIPNYLTFTISTIEHKGHTLYIVNVSHLALAHGMLLHSINFWIYAVILKLLPCGALTGLSYALIQELLRAARRRAQLMKNAAGRGADAERQAERVTKMLLAILVLFLASEVPQGILGLLTVIPDSGFFPCYQKLGEIMDMLVLFNSAINFLLYCAMSQQFRDTFSELFKPC
7TM_GPCR_Srw c207811_g1_i3|m.67302 c207811_g1_i3|	7TM_Srw	Nn_GPCR_O10		MSLVVCVFGSIANVINMVVLTRRSMVSPTNAILTGLAMTDLLVMVEYIPYTMHQYVWQGRPLTSQYSWGWAVFVLFHAHFAQVFHTLSICLTLILAVWRYIAIAFPQNNTTWCSMQRTSRVIVVSFFCSVICNIPNYLNFTISTIEYNGQTLYIVGFSELAQAHGDLMKSINFWIYAVILKLLPCGALTGLSFALIQELLLAARRRTQLMKRNSAGRASDAGRQADRVTKMLLAILVLFLASEVPQGILGLLTVILGSGFFPCYQKLGEIMDMLVLFNSAINFLLYCAMSQQFRDTFSNLFKPC
7TM_GPCR_Srw c207811_g1_i4|m.67304 c207811_g1_i4|	7TM_Srw	Nn_GPCR_O11		MSLVVCVFGSIANVINMVVLTRRSMVSPTNAILTGLAMTDLLVMVEYIPYTMHQYVWQGRPLTSQYSWGWAVFVLFHAHFAQVFHTLSICLTLILAVWRYIAIAFPQNNTTWCSMQRTSRVIVVSFFCSVICNIPNYLNFTISTIEYNGQTLYIVGFSELAQAHGDLMKSINFWIYAVILKLLPCGALTGLSFALIQELLLAARRRTQLMKRNSAGRASDAGRQADRVTKMLLAILVLFLASEVPQGILGLLTVILGSGFFPCYQKLGEIMDMLVLFNSAINFLLYCAMSQQFRDTFSNLFKPC
7TM_GPCR_Srw c198575_g1_i1|m.35038 c198575_g1_i1|	7TM_Srw	Nn_GPCR_O12		AMPVLLLVTTVFNTLIVAVLWQKHMRSPTNAVLTAMALSDMLTVVFPEPMFFYMYTLDNHAKPLYPPAACYAWNFLHDYIPNVFHTASIWLTVALAAQRYIYVCHPPVARTWCTLPLVFKAIIWIFVFATIHQAPRFFDTVYESVEVEWGGECVDVCRETFNYWVTLITPNIYFPIYFWFRVMFVHLGPCMVLVVLNMLLYRAMKEAQKRRKKLLHDKNSKKECKTLRDSNCTTLMLIAVVSVFLVTEIPLAIITLLHIISNMFVNVFSTESYQMLMYFFIISNSFIIFSYPINFAIYCGMSRQFRVTFRDLFIRG
7TM_GPCR_Srw c198575_g1_i2|m.35041 c198575_g1_i2|	7TM_Srw	Nn_GPCR_O13		AMPVLLLVTTVFNTLIVAVLWQKHMRSPTNAVLTAMALSDMLTVVFPEPMFFYMYTLDNHAKPLYPPAACYAWNFLHDYIPNVFHTASIWLTVALAAQRYIYVCHPPVARTWCTLPLVFKAIIWIFVFATIHQAPRFFDTVYESVEVEWGGECVDVCRETFNYWVTLITPNIYFPIYFWFRVMFVHLGPCMVLVVLNMLLYRAMKEAQKRRKKLLHDKNSKKECKTLRDSNCTTLMLIAVVSVFLVTEIPLAIITLLHIISNMFVNVFSTESYQMLMYFFIISNSFIIFSYPINFAIYCGMSRQFRVTFRDLFIRG
7TM_GPCR_Srw c198803_g1_i1|m.35646 c198803_g1_i1|	7TM_Srw	Nn_GPCR_O14		IDIRNSFYFIAYQWIRQTIVTFVPIIVLTVSNILIVKEFIRLRKRKDQMSGSDQLQDNPVTESRRRNDQHLVSLLMAVMISFFITQVPSGILGALYTDNLAGRLQFEIFRAVANNLELLNHALNFYLYVLCSKPIRDAIKYFFHHH
7TM_GPCR_Srw c200625_g3_i1|m.39845 c200625_g3_i1|	7TM_Srw	Nn_GPCR_O15		MSLVVCVFGSVANVINMVVLTRRSMVSPTNAILTGLAVTDLLVMVEYIPY
7TM_GPCR_Srw c197725_g2_i1|m.33422 c197725_g2_i1|	7TM_Srw	Nn_GPCR_O16		LALMICLVGAFTNVLNMIILTRREMVNSTNTILTGLAVADFLLLIEYSFYATSYIKGQESMFDSYFHSVFILFHAHYTQVSLPFFVIFNF
7tm_7 c204960_g4_i1|m.53480 c204960_g4_i1|	7tm_7	Nn_GPCR_O17		SWMMFERKFRNLTTGVHSFRLAVPLYVGFLTCITFFVVNILNELRFNLINDDGVWRMLSLVYVYVIYSFTLSMPILWVVMASKVFAHCLCHIRRELECILECAKFGETCTLHIQKCIGEGDISRLQDAVLELRRIIKAFQAIMGPFLLVVVPHHIISLICFLYWTLVSTLDYSDWYFPLSFGLLSIQAIAPIFCGAIYSEEVQTQKNSLIEPLLILKGTMKEEEAKAKMATLIDHVSRTDAQIEGCGFFILNKGMATTVVNTVVTYLVVLIQFYG
7tm_7 c204960_g4_i3|m.53481 c204960_g4_i3|	7tm_7	Nn_GPCR_O18		SWMMFERKFRNLTTGVHSFRLAVPLYVGFLTCITFFVVNILNELRFNLINDDGVWRMLSLVYVYVIYSFTLSMPILWVVMASKVFAHCLCHIRRELECILECAKFGETCTLHIQKCIGEGDISRLQDAVLELRRIIKAFQAIMGPFLLVVVPHHIISLICFLYWTLVSTLDYSDWYFPLSFGLLSIQAIAPIFCGAIYSEEVQTQSP
7tm_7 c163026_g1_i1|m.11473 c163026_g1_i1|	7tm_7	Nn_GPCR_O19		LELLEEDPGFDMGGFFTLGRARMVDILSFVATYMVILLQFKVTE
7tm_7 c169676_g1_i1|m.12860 c169676_g1_i1|	7tm_7	Nn_GPCR_O20		LHHDFLRTKDDRKMVQLFRLERQIWQVEGVLGTVIKYFRVVLTCYLMFITIFLIVTLFVALLLEKNYFSLFIIINSVSIIYFICSTAQSYTDQVNGAVRCLREQSVLTTNSQVKAQVYRVIRHLEEIREVTVGGWYTLSNSTVVSIGSFVATYVVVLLQVGG
7tm_7 c201302_g1_i1|m.41655 c201302_g1_i1|	7tm_7	Nn_GPCR_O21	Bride of sevenless	QVGLLVLKVFGGFPYTKENKDGKYKIGFWWLLWMLFLRLAVVVASFVLLLLPQVYVAFDNNTSVVINRLWSYCYVVAYINFNVLLVVTCPRLAKLLHALDNLEVSYQLEKKTNCFDICVYVASAVVLSTYTLASIGFFRTPDNPQNVTVNNMCYTVAYAIVWGISGFPLMVKIGLFIIIIRKLQESQEKITGYNRKVDHQDASNRSSVDRGVTTTGTWMKEDKQFSIKTIESHDSQVPERIRNCHQHFAISHRTLGGDGRMKQEALLSLRTLETMERKLVALEECVETLLHYYGPTLLTVFIIMSIGITLSLYFVIDAYMVSGQVEWKLLLTAIIMATLILVLNSGPDNFNSQVS
7tm_7 c197929_g2_i2|m.33670 c197929_g2_i2|	7tm_7	Nn_GPCR_O22		VRDTQQVFSPVLQCYFATTVVIVCTELYLLAKGVAGVYRVEELVILVLLTLQTSWLLVHVSLAAGTVQEQAEASGDVLGRGLPYEASDRDKFNVGELARSLTTSQIYITGGNFFIINRSFILTVVSVVASYFIVILQFMQS
7tm_7 c204960_g5_i1|m.53482 c204960_g5_i1|	7tm_7	Nn_GPCR_O23		KSSLGTDGLMLYVMIMIVCVMSISGVSMHVLALLHYDEWIDFLNNWMTFERKFPPLTVGVHSFRVSFPLFIGFFLYITFFVVNILNELRFNLINDDGVWRMLSLVYVYVIYSFTLSMPILWVVMASKVFSVCLCHIRRELESIMECVRFGIRCTNSPIQKCIATGDMNRMQEAVLDLARIIEGFKVIMGPFMLVVVPHHIISLICFLYWTLVSILDYSDWYFPLSFGLLSAQAIMPIFCGAIYSEDVHTQKEALIEPLIILKGSMTDEAAKHKMTTLIDHLDRLDAQIEGRGFFTLNKGMATTVVNTVVTYLVVLIQFY
7tm_7 c60584_g1_i1|m.2424 c60584_g1_i1|	7tm_7	Nn_GPCR_O24		VTLCLELYLIAYRIGIGAGYHGQEAVWQTLIMVQTCIVFFLVSLKASRVCEEAETSVDVLRRGLPYTASDKDKFHFRELTVALTSSPVCITGGRFFTINRPFIITVVGAVLSYFIIVLQLKLP
7tm_7 c206092_g3_i1|m.58244 c206092_g3_i1|	7tm_7	Nn_GPCR_O25		LAACKELEVQQKVGRKMNFWPPLLLVLTLTELVLVAMWYMEDLSFVSAPRWVVVVVIPIHAINKTTAIFPTLLNIGVADVLKEYAVYVGGRLDTASRSRDLARTGSRTTMRHTGLIKLTRENDCGTTDGHLDVVVDEAAQEWRQLLDLHHQLDKVVSIPLLVSLMGLAISIVAAAFFFSEATSFYKILTSMMTTVLTLTLLYVQGCVVDTFHQQLLNVHHVVRQLLNTGLSSHTDAAAEDFLVSQVKQLSDESGNPLEMTIGGLYTLSGSNFLPIVGAVVSNLVILLQFYL
7tm_7 c206092_g3_i2|m.58245 c206092_g3_i2|	7tm_7	Nn_GPCR_O26		LAACKELEVQQKVGRKMNFWPPLLLVLTLTELVLVAMWYMEDLSFVSAPRWVVVVVIPIHAINKTTAIFPTLLNIGVADVLKEYAVYVGGRLDTASRSRDLARTGSRTTMRHTGLIKLTRENDCGTTDGHLDVVVDEAAQEWRQLLDLHHQLDKVVSIPLLVSLMGLAISIVAAAFFFSEATSFYKILTSMMTTVLTLTLLYVQGCVVDTFHQQLLNVHHVVRQLLNTGLSSHTDAAAEDFLVSQVKQLSDESGNPLEMTIGGLYTLSGSNFLPIVGAVVSNLVILLQFYL
7tm_3 c208181_g1_i1|m.69322 c208181_g1_i1|	7tm_3	Nn_GPCR_O27	Metabotropic GABA-B receptor	GIILALAFLIFNLTYRRLKCIKLSSPRLNNTTVVGCILVYTAVILLGLDHATLPTPHCFPVVCTARAYLLSAGFSLAFGSMFTKTYRVHQIFTRSNSAGVVRNKLLKDKQLITVIMVLLAVDVVIVSAWVAVDPMTRHLHNLTLEMSTEDRGVVYQPQVEVCRSAHTSGWLGALYVYKGLLVAVGVYMAWETRHVKIPALNDSQYIGMSVYNVVITSVIVIVAANVIGERTTLAYVIITTLIFTSTTTTLCLLFVPKILTI
7tm_3 c209074_g1_i1|m.75649 c209074_g1_i1|	7tm_3	Nn_GPCR_O28		IPENFNEAKYIGFTMYSTCIVWLAFIPIYFGTNNDYKIQLASMCMCVSISAWVSLGCLFTPKVYIV
7tm_3 c207231_g1_i1|m.63813 c207231_g1_i1|	7tm_3	Nn_GPCR_O29		GIFSTVLVGVIFWVHLDTPVIKASSRELSYILLGGIFFSFIMSFVIVAPPSRMTCGLTRFFLGFIYTVCYAAILTKTNRISRIFSQNITESQKAKFTSPFSQVVIVLLLVSVEVIINVVWLLVHNPDIKYMCERASDFRTRICGGLDDYTYIVGLIYPSLLVLLCTLYAIKTRKCPEGFNEARYIAFTNYTTCLIWLVFVPLYLSTGSSDDIRIVTLAMFLSLGGFVQLGCLFFPKVYIV
7tm_3 c208754_g2_i1|m.73077 c208754_g2_i1|	7tm_3	Nn_GPCR_O30	Smog-like receptor ?	AFSVLVLACLGVVVSMYVAVYVALRVCDGTLTGPQVLGAVLLLGVMGIYASCVVYVLPPNPITCAIREWAPPMCLALCYGILLVKSMHLRALVSVGVGGEVSQVNLHVSLLFILSVQGALCVLGHAGGLTIGEEPLVKIGSDGNRQCGQKRIATLATRVYLILLLFLSLILATVNRKIQRNHNEGRWLLLTSCVSAPVVGVWSVMSYLAPPTLEAPTTSVALLILASVVLGLIFIPKMRII
7tm_3 c209362_g1_i3|m.78337 c209362_g1_i3|	7tm_3	Nn_GPCR_O31		ISLLGIVIILITMVYFMMSFPTASGTSVLGYLILIGCLMLYAVNFAFIFQPTVGTCAVRRFLMGVAYAIVFAAMLVKVIHTWRVTTYTRANDDPDTLGKPGGLLLLSLALVLVQIILGAAWLILYPPGIDLAGSTWRCTPTEQFELELVISLVYVMVLISATIIFCLETWHADENSRETRWILLASLATSITWCVWTVVATQAPMHFRDPSIVIGNLVSATAVMLFLYARKMYLY
7tm_3 c187242_g1_i1|m.21293 c187242_g1_i1|	7tm_3	Nn_GPCR_O32	Metabotropic GABA-B receptor	GAVWALLLLVFTFVHRQRRLIQLSHPACNNITLVGIMLCLGSIFLLGLDGQFVSQQQFPTVCGMRAWCLSLGFTLAYGAMFSKIWRVHRLTTKTKIENKRVEPWKLYVMVGSFVVVDVIVLSVWQAVDPLQRTLEVFPLEKPKDAVEDIKIKPELEHCESRHNTIWLGLLYGYKGLLLIFGLFLAYETRSIKLKQINDSRLVGMSIYNVVVLCLITAPVTLVISTQQDASFAFVSLAIIFCCFLSMALVFVPKIVEI
7tm_3 c187242_g1_i2|m.21297 c187242_g1_i2|	7tm_3	Nn_GPCR_O33	Metabotropic GABA-B receptor	GAVWALLLLVFTFVHRQRRLIQLSHPACNNITLVGIMLCLGSIFLLGLDGQFVSQQQFPTVCGMRAWCLSLGFTLAYGAMFSKIWRVHRLTTKTKIENKRVEPWKLYVMVGSFVVVDVIVLSVWQAVDPLQRTLEVFPLEKPKDAVEDIKIKPELEHCESRHNTIWLGLLYGYKGLLLIFGLFLAYETRSIKLKQINDSRLVGMSIYNVVVLCLITAPVTLVISTQQDASFAFVSLAIIFCCFLSMALVFVPKIVEI
7tm_3 c209074_g2_i1|m.75650 c209074_g2_i1|	7tm_3	Nn_GPCR_O34		GLLCTLLTTITFIRFNTTPVIMASGRELCYVLLSGIALCYLMTFVILAPPSTPSCALLRLGLGLGLCICYSAIFTKTNRISRIFNRGMKSIKRPSYTSPRSQIVICSGLVGVQLVGVVAWLVVELPTTKEVYPYRLVAVLTCGISNISLILSLGYNMVLILLCTVYAFKTRKIPE
7tm_3 c209074_g2_i2|m.75655 c209074_g2_i2|	7tm_3	Nn_GPCR_O35		GLLCTLLTTITFIRFNTTPVIMASGRELCYVLLSGIALCYLMTFVILAPPSTPSCALLRLGLGLGLCICYSAIFTKTNRISRIFNRGMKSIKRPSYTSPRSQIVICSGLVGVQLVGVVAWLVVELPTTKEVYPYRLVAVLTCGISNISLILSLGYNMVLILLCTVYAFKTRKIPE
7tm_3 c203996_g2_i1|m.49851 c203996_g2_i1|	7tm_3	Nn_GPCR_O36	Bride of sevenless	GFLLATSISIFIAIRSCRGKAPEGSQGFSLLLLMACILLYAAILPYSFEASSLTCSLRPFATSLAYALVFSIMLSRSLMLATSDTDGLVGHVSGLVQTTLFFFMVSVQAGLGVQQWVMCSPHSFYQTPPTGGVLYSCSGERLHFIIAQSYIMFLLTLQFFISPFIIRSRRNYHEGLLFFIATLLITSVWVAWATLYMILPPQWSEACVCLGLAATPTVILLTIFVPKTYLM
7tm_3 c209164_g1_i1|m.76562 c209164_g1_i1|	7tm_3	Nn_GPCR_O37	Smog-like receptor ?	CVVFTFVLMALVYHYRSVKVFRLASPTFLCICLIGCAIMYLEMAAIFPVLDTYSCVATKWTRHLGFCITFSSLLMKTWRVSLTYRVTSAHKIKLTDKQLLQWLTPVLLIVLVYLATWTLSATPGPFVLEDYNKLKFKQCRYDWWDHSPAMGEMLFLIWGVKVCFSVRKAESFFDEAKYISWAVYNIAVVNIVMVTFHLLILPKAGPDIKYLFGFLRTQFSTSTTVLLIFGPKFYRI
7tm_3 c209164_g1_i2|m.76565 c209164_g1_i2|	7tm_3	Nn_GPCR_O38	Smog-like receptor ?	CVVFTFVLMALVYHYRSVKVFRLASPTFLCICLIGCAIMYLEMAAIFPVLDTYSCVATKWTRHLGFCITFSSLLMKTWRVSLTYRVTSAHKIKLTDKQLLQWLTPVLLIVLVYLATWTLSATPGPFVLEDYNKLKFKQCRYDWWDHSPAMGEMLFLIWGVKVCFSVRKAESFFDEAKYISWAVYNIAVVNIVMVTFHLLILPKAGPDIKYLFGFLRTQFSTSTTVLLIFGPKFYRI
7tm_3 c209164_g1_i3|m.76569 c209164_g1_i3|	7tm_3	Nn_GPCR_O39	Smog-like receptor ?	CVVFTFVLMALVYHYRSVKVFRLASPTFLCICLIGCAIMYLEMAAIFPVLDTYSCVATKWTRHLGFCITFSSLLMKTWRVSLTYRVTSAHKIKLTDKQLLQWLTPVLLIVLVYLATWTLSATPGPFVLEDYNKLKFKQCRYDWWDHSPAMGEMLFLIWGVKVCFSVRKAESFFDEAKYISWAVYNIAVVNIVMVTFHLLILPKAGPDIKYLFGFLRTQFSTSTTVLLIFGPKFYRI
7tm_3 c209047_g2_i1|m.75410 c209047_g2_i1|	7tm_3	Nn_GPCR_O40	Smog-like receptor ?	VNILSLPVIVVFTWKYGNLKVIRAASPVLLRIIILGACFIYATTLVLYPIPSIVTCTLRVWLREIGFSLSYGALMLKTWRISVIFRVRSAKAVKITDLDLMKRLGIIVGVFSVFLAIRTVVAPPHVIVSMTADDLKAFLCSTDWWDHAFTALEMLFLVWGIRLCIMVRKAPSEFNESKYISLAIYNEFILSLFLNVSMLFLQSPANPDLLFIIFFCHTQLTITLLIVIIFGSKVYLV
7tm_3 c209190_g2_i1|m.76808 c209190_g2_i1|	7tm_3	Nn_GPCR_O41		GVVMTGVVAWVFASHHNTPVVRASGRELSYVLLSGVFLCYATTFVLVLKPTAVVCGVQRFGLGFSFAVVYSALLTKTNRIARIFNSGKRTTKRPSFISPSSQLCICFFTVSAQVVITGVWWVVSPPRAIHHYLVREDNFLVCSASINASYMIAFAYPIGLIVVCTVYAVLTRKIPEAFNESKHIGFTMYTTCIIWLAFVPIYFSTANNVELRITTTSVTISLSATVALVCLYTPKLYII
7tm_3 c209190_g2_i2|m.76812 c209190_g2_i2|	7tm_3	Nn_GPCR_O42		GVVMTGVVAWVFASHHNTPVVRASGRELSYVLLSGVFLCYATTFVLVLKPTAVVCGVQRFGLGFSFAVVYSALLTKTNRIARIFNSGKRTTKRPSFISPSSQLCICFFTVSAQVVITGVWWVVSPPRAIHHYLVREDNFLVCSASINASYMIAFAYPIGLIVVCTVYAVLTRKIPEAFNESKHIGFTMYTTCIIWLAFVPIYFSTANNVELRITTTSVTISLSATVALVCLYTPKLYII
7tm_3 c209190_g2_i3|m.76816 c209190_g2_i3|	7tm_3	Nn_GPCR_O43		GVVMTGVVAWVFASHHNTPVVRASGRELSYVLLSGVFLCYATTFVLVLKPTAVVCGVQRFGLGFSFAVVYSALLTKTNRIARIFNSGKRTTKRPSFISPSSQLCICFFTVSAQVVITGVWWVVSPPRAIHHYLVREDNFLVCSASINASYMIAFAYPIGLIVVCTVYAVLTRKIPEAFNESKHIGFTMYTTCIIWLAFVPIYFSTANNVELRITTTSVTISLSATVALVCLYTPKLYII
7tm_3 c208197_g1_i1|m.69392 c208197_g1_i1|	7tm_3	Nn_GPCR_O44	Metabotropic glutamate receptor	GIILTLTVIIIFTKHDDTPIVKASGRELSYMLLCGILICYLNTFLLLAMPGAAICALQRFGVGFGFSMIYGALLTKTNRISRIFDSASRSARRPGFISPKSQVIITCSLVSVQVVATVVWLIIEPPGARFDYPTRDQAILKCRIKDSSFLLSLIYNMVLITTCTVYAVKTRKIPENFNESKFIGFTMYTTCIIWLAFVPIYFGTGNSYEVQITTLCVAISLSASVALVCLYSPKIYII
7tm_3 c207231_g1_i3|m.63815 c207231_g1_i3|	7tm_3	Nn_GPCR_O45		GIFSTVLVGVIFWVHLDTPVIKASSRELSYILLGGIFFSFIMSFVIVAPPSRMTCGLTRFFLGFIYTVCYAAILTKTNRISRIFSQNITESQKAKFTSPFSQVVIVLLLVSVEVIINVVWLLVHNPDIKYMCERASDFRTRICGGLDDYTYIVGLIYPSLLVLLCTLYAIKTRKCPEGFNEARYIAFTNYTTCLIWLVFVPLYLSTGSSDDIRIVTLAMFLSLGGFVQLGCLFFPKVYIV
7tm_3 c208932_g1_i1|m.74465 c208932_g1_i1|	7tm_3	Nn_GPCR_O46		GFLATCFTMLVFIRYNHTPVVKASTRELSYIIFVGMMVSYCATLPLLARPTTLSCAVSRIMPGLSFAMIYAALVTKTNRIARILAGNKKIMMRKPRFMSATAQVIITCILISIEVGIITTTLILDIPDVDHIYPRPKEVKLVCNTPPRGIIAPMGWDFFLIAMCTVYAVKTRNLPENFNEAKFIGFSMYTTCVIWMAWLPIYFGSDHKIICMSMCTSLSAMVTLVLLFFPKIYIM
7tm_3 c208932_g1_i2|m.74471 c208932_g1_i2|	7tm_3	Nn_GPCR_O47		GFLATCFTMLVFIRYNHTPVVKASTRELSYIIFVGMMVSYCATLPLLARPTTLSCAVSRIMPGLSFAMIYAALVTKTNRIARILAGNKKIMMRKPRFMSATAQVIITCILISIEVGIITTTLILDIPDVDHIYPRPKEVKLVCNTPPRGIIAPMGWDFFLIAMCTVYAVKTRNLPENFNEAKFIGFSMYTTCVIWMAWLPIYFGSDHKIICMSMCTSLSAMVTLVLLFFPKIYIM
7tm_3 c208932_g1_i3|m.74477 c208932_g1_i3|	7tm_3	Nn_GPCR_O48		GFLATCFTMLVFIRYNHTPVVKASTRELSYIIFVGMMVSYCATLPLLARPTTLSCAVSRIMPGLSFAMIYAALVTKTNRIARILAGNKKIMMRKPRFMSATAQVIITCILISIEVGIITTTLILDIPDVDHIYPRPKEVKLVCNTPPRGIIAPMGWDFFLIAMCTVYAVKTRNLPENFNEAKFIGFSMYTTCVIWMAWLPIYFGSDHKIICMSMCTSLSAMVTLVLLFFPKIYIM
7tm_3 c208932_g1_i4|m.74481 c208932_g1_i4|	7tm_3	Nn_GPCR_O49		GFLATCFTMLVFIRYNHTPVVKASTRELSYIIFVGMMVSYCATLPLLARPTTLSCAVSRIMPGLSFAMIYAALVTKTNRIARILAGNKKIMMRKPRFMSATAQVIITCILISIEVGIITTTLILDIPDVDHIYPRPKEVKLVCNTPPRGIIAPMGWDFFLIAMCTVYAVKTRNLPENFNEAKFIGFSMYTTCVIWMAWLPIYFGSDHKIICMSMCTSLSAMVTLVLLFFPKIYIM
7tm_3 c197182_g1_i1|m.32453 c197182_g1_i1|	7tm_3	Nn_GPCR_O50		AAAIVAFEVYVLVRAAHGTPSRRHLFLGQCLLVGLLLCSLSGLPIALAPTPLSCAATRLVVGFSSALVFATLLVKFVFLISLNSGVYLPAHYQGLLLFFIVLVQVSINIQWQWSQPAGVTVVRDHHTGALHLSCLAPYRHFLLSLIYVIVLIIAVAALAIKCRGIRENYREAAYMGAALGLVLPLWLAWTLAGFILPLPHQPACLGFGIVATATIVFVVMFIPKGRQL
7tm_3 c197182_g1_i2|m.32455 c197182_g1_i2|	7tm_3	Nn_GPCR_O51		AAAIVAFEVYVLVRAAHGTPSRRHLFLGQCLLVGLLLCSLSGLPIALAPTPLSCAATRLVVGFSSALVFATLLVKFVFLISLNSGVYLPAHYQGLLLFFIVLVQVSINIQWQWSQPAGVTVVRDHHTGALHLSCLAPYRHFLLSLIYVIVLIIAVAALAIKCRGIRENYREAAYMGAALGLVLPLWLAWTLAGFILPLPHQPACLGFGIVATATIVFVVMFIPKGRQL
7tm_3 c197182_g1_i3|m.32456 c197182_g1_i3|	7tm_3	Nn_GPCR_O52		AAAIVAFEVYVLVRAAHGTPSRRHLFLGQCLLVGLLLCSLSGLPIALAPTPLSCAATRLVVGFSSALVFATLLVKFVFLISLNSGVYLPAHYQGLLLFFIVLVQVSINIQWQWSQPAGVTVVRDHHTGALHLSCLAPYRHFLLSLIYVIVLIIAVAALAIKCRGIRENYREAAYMGAALGLVLPLWLAWTLAGFILPLPHQPACLGFGIVATATIVFVVMFIPKGRQL
7tm_3 c197182_g1_i4|m.32457 c197182_g1_i4|	7tm_3	Nn_GPCR_O53		AAAIVAFEVYVLVRAAHGTPSRRHLFLGQCLLVGLLLCSLSGLPIALAPTPLSCAATRLVVGFSSALVFATLLVKFVFLISLNSGVYLPAHYQGLLLFFIVLVQVSINIQWQWSQPAGVTVVRDHHTGALHLSCLAPYRHFLLSLIYVIVLIIAVAALAIKCRGIRENYREAAYMGAALGLVLPLWLAWTLAGFILPLPHQPACLGFGIVATATIVFVVMFIPKGRQL
7tm_3 c197436_g1_i1|m.32812 c197436_g1_i1|	7tm_3	Nn_GPCR_O54		EDNFLVCAASINASYMIAFAYPIGLIIVCTIYAVLTRKIPEAFNESKYIGFTMYTTCIIWLAFVPIYFSTANNVELRITTTSVTISLSATVALACLFTPKLYII
7tm_3 c209362_g1_i2|m.78331 c209362_g1_i2|	7tm_3	Nn_GPCR_O55		ISLLGIVIILITMVYFMMSFPTASGTSVLGYLILIGCLMLYAVNFAFIFQPTVGTCAVRRFLMGVAYAIVFAAMLVKVIHTWRVTTYTRANDDPDTLGKPGGLLLLSLALVLVQIILGAAWLILYPPGIDLAGSTWRCTPTEQFELELVISLVYVMVLISATIIFCLETWHADENSRETRWILLASLATSITWCVWTVVATQAPMHFRDPSIVIGNLVSATAVMLFLYARKMYLY
7tm_3 c209362_g1_i1|m.78326 c209362_g1_i1|	7tm_3	Nn_GPCR_O56		ISLLGIVIILITMVYFMMSFPTASGTSVLGYLILIGCLMLYAVNFAFIFQPTVGTCAVRRFLMGVAYAIVFAAMLVKVIHTWRVTTYTRANDDPDTLGKPGGLLLLSLALVLVQIILGAAWLILYPPGIDLAGSTWRCTPTEQFELELVISLVYVMVLISATIIFCLETWHADENSRETRWILLASLATSITWCVWTVVATQAPMHFRDPSIVIGNLVSATAVMLFLYARKMYLY
7tm_3 c203533_g2_i1|m.48235 c203533_g2_i1|	7tm_3	Nn_GPCR_O57	Smog-like receptor ?	CVVLCLVLALVIFKIRKCKVIASSLWTMLEMVLLGAIVIYCTIFLRYVQPTVLLCMVEPWFRELGFTLFYGAIVLKLYRSLVDYRTRKAHRYVIRDRDLLKYLAGLVVFITGYLAAWSALTAHLATEGHSPLALGRTSEGLAFSVCKSVWWEYVTETGELLFILFGLYLAWHLNKAAGNSGDPSEFSERRALASALVLEFVASAILYVGRHLVWLQAHPDHVFLAYFARTHLTVTLSLLMILTPKLWCA
7tm_3 c208646_g1_i1|m.72347 c208646_g1_i1|	7tm_3	Nn_GPCR_O58	Metabotropic GABA-B receptor	GIVMASIFLAVNIRYRNQRYIKMSSPYLNNMIIVGCILTYTSVILLGLDSELTSETSFPYICTARAWVLMAGFTLAFGSMFSKTWRVHSIFTDVQLNKKVIKDSQLFLVVFVLLCVDVAIMTTWQIVDPFYRETKKLTPYMRGDILVIPENEYCKSQKISVFVGCIYAYKGLLMVFGCFLAWETRLVSIPALNDSKYIGMSVYNVVIMCIIGVPISYILSDEQDASYLIISVFIIFCTTGTLCLVFVPKMLEL
7tm_3 c208646_g1_i2|m.72350 c208646_g1_i2|	7tm_3	Nn_GPCR_O59	Metabotropic GABA-B receptor	GIVMASIFLAVNIRYRNQRYIKMSSPYLNNMIIVGCILTYTSVILLGLDSELTSETSFPYICTARAWVLMAGFTLAFGSMFSKTWRVHSIFTDVQLNKKVIKDSQLFLVVFVLLCVDVAIMTTWQIVDPFYRETKKLTPYMRGDILVIPENEYCKSQKISVFVGCIYAYKGLLMVFGCFLAWETRLVSIPALNDSKYIGMSVYNVVIMCIIGVPISYILSDEQDASYLIISVFIIFCTTGTLCLVFVPKMLEL
7tm_3 c208646_g1_i3|m.72352 c208646_g1_i3|	7tm_3	Nn_GPCR_O60	Metabotropic GABA-B receptor	GIVMASIFLAVNIRYRNQRYIKMSSPYLNNMIIVGCILTYTSVILLGLDSELTSETSFPYICTARAWVLMAGFTLAFGSMFSKTWRVHSIFTDVQLNKKVIKDSQLFLVVFVLLCVDVAIMTTWQIVDPFYRETKKLTPYMRGDILVIPENEYCKSQKISVFVGCIYAYKGLLMVFGCFLAWETRLVSIPALNDSKYIGMSVYNVVIMCIIGVPISYILSDEQDASYLIISVFIIFCTTGTLCLVFVPKMLEL
7tm_3 c208646_g1_i4|m.72355 c208646_g1_i4|	7tm_3	Nn_GPCR_O61	Metabotropic GABA-B receptor	GIVMASIFLAVNIRYRNQRYIKMSSPYLNNMIIVGCILTYTSVILLGLDSELTSETSFPYICTARAWVLMAGFTLAFGSMFSKTWRVHSIFTDVQLNKKVIKDSQLFLVVFVLLCVDVAIMTTWQIVDPFYRETKKLTPYMRGDILVIPENEYCKSQKISVFVGCIYAYKGLLMVFGCFLAWETRLVSIPALNDSKYIGMSVYNVVIMCIIGVPISYILSDEQDASYLIISVFIIFCTTGTLCLVFVPKMLEL
7tm_3 c208646_g1_i5|m.72357 c208646_g1_i5|	7tm_3	Nn_GPCR_O62	Metabotropic GABA-B receptor	GIVMASIFLAVNIRYRNQRYIKMSSPYLNNMIIVGCILTYTSVILLGLDSELTSETSFPYICTARAWVLMAGFTLAFGSMFSKTWRVHSIFTDVQLNKKVIKDSQLFLVVFVLLCVDVAIMTTWQIVDPFYRETKKLTPYMRGDILVIPENEYCKSQKISVFVGCIYAYKGLLMVFGCFLAWETRLVSIPALNDSKYIGMSVYNVVIMCIIGVPISYILSDEQDASYLIISVFIIFCTTGTLCLVFVPKMLEL
7tm_3 c208646_g1_i6|m.72360 c208646_g1_i6|	7tm_3	Nn_GPCR_O63	Metabotropic GABA-B receptor	GIVMASIFLAVNIRYRNQRYIKMSSPYLNNMIIVGCILTYTSVILLGLDSELTSETSFPYICTARAWVLMAGFTLAFGSMFSKTWRVHSIFTDVQLNKKVIKDSQLFLVVFVLLCVDVAIMTTWQIVDPFYRETKKLTPYMRGDILVIPENEYCKSQKISVFVGCIYAYKGLLMVFGCFLAWETRLVSIPALNDSKYIGMSVYNVVIMCIIGVPISYILSDEQDASYLIISVFIIFCTTGTLCLVFVPKMLEL
